# Supplementary material for: 2-(4-Chloro-2-nitro­phen­yl)-9-phenyl­sulfonyl-9H-carbazole-3-carbaldehyde
Source: Acta Crystallogr Sect E Struct Rep Online. 2013 Aug 14;69(Pt 9):o1420–1. doi: 10.1107/S1600536813022253 (PMC3884462; doi:10.1107/S1600536813022253)
Supplement: Supplementary file 1 [file e-69-o1420-sup1.cif]

##############################################################################
#                                                                            #
# This CIF contains the data in a paper accepted for publication in          #
# Acta Crystallographica Section E. It conforms to the requirements of       #
# Notes for Authors for Acta Crystallographica Section E, and has been       #
# peer reviewed under the auspices of the IUCr Commission on Journals.       #
#                                                                            #
# Full details of the Crystallographic Information File format               #
# are given in the paper "The Crystallographic Information File (CIF):       #
# a New Standard Archive File for Crystallography" by S. R. Hall, F. H.      #
# Allen and I. D. Brown [Acta Cryst. (1991), A47, 655-685].                  #
#                                                                            #
# The current version of the core CIF dictionary is obtainable from          #
# ftp://ftp.iucr.org/pub/cif_core.dic.                                       #
#                                                                            #
# Software is freely available for graphical display of the structure(s)     #
# in this CIF. For information consult the CIF software page                 #
# http://www.iucr.org/resources/cif/software.                                #
#                                                                            #
# This file may be used for bona fide research purposes within the           #
# scientific community so long as proper attribution is given to the journal # 
# article from which it was obtained.                                        #
#                                                                            #
##############################################################################
data_global
_audit_creation_method     SHELXL-97
_journal_date_recd_electronic     2013-08-01
_journal_date_accepted     2013-08-08
_journal_name_full     'Acta Crystallographica, Section E'
_journal_year     2013
_journal_volume     69
_journal_issue      9
_journal_page_first     o1420
_journal_page_last     o1421
_journal_paper_category     QO
_journal_paper_doi     10.1107/S1600536813022253
_journal_coeditor_code     SU2632
_publ_contact_author_name     'K. Sethusankar'
_publ_contact_author_address
;
   Department of Physics
   RKM Vivekananda College (Autonomous)
   Chennai 600 004
   India
;
_publ_contact_author_email     'ksethusankar@yahoo.co.in'
_publ_contact_author_fax     '044 091 2499 3057'
_publ_contact_author_phone     '044 091 24484170'
_publ_section_title
;
2-(4-Chloro-2-nitrophenyl)-9-phenylsulfonyl-9<i>H</i>-carbazole-3-carbaldehyde
;
loop_
    _publ_author_name
    _publ_author_address
    'S. Gopinath'
;
Department of Physics
RKM Vivekananda College (Autonomous)
Chennai 600 004
India
;
    'K. Sethusankar'
;
Department of Physics
RKM Vivekananda College (Autonomous)
Chennai 600 004
India
;
    'Bose Muthu Ramalingam'
;
Department of Organic Chemistry
University of Madras
Guindy Campus
Chennai 600 025
India
;
    'Arasambattu K. Mohanakrishnan'
;
Department of Organic Chemistry
University of Madras
Guindy Campus
Chennai 600 025
India
;
data_I
_audit_creation_method     SHELXL-97
_chemical_name_systematic
;
2-(4-Chloro-2-nitrophenyl)-9-phenylsulfonyl-9<i>H</i>-carbazole-3-carbaldehyde
;
_chemical_name_common     ?
_chemical_formula_moiety     'C25 H15 Cl N2 O6 S'
_chemical_formula_sum     'C25 H15 Cl N2 O6 S'
_chemical_formula_iupac     'C25 H15 Cl N2 O6 S'
_chemical_formula_weight     506.91
_chemical_melting_point     ?
_symmetry_cell_setting     monoclinic
_symmetry_space_group_name_H-M     'P 21/c'
_symmetry_space_group_name_Hall     '-P 2ybc'
loop_
    _symmetry_equiv_pos_as_xyz
    'x, y, z'
    '-x, y+1/2, -z+1/2'
    '-x, -y, -z'
    'x, -y-1/2, z-1/2'
_cell_length_a     8.1947(15)
_cell_length_b     14.384(3)
_cell_length_c     18.795(3)
_cell_angle_alpha     90.00
_cell_angle_beta     90.963(9)
_cell_angle_gamma     90.00
_cell_volume     2215.2(7)
_cell_formula_units_Z     4
_cell_measurement_reflns_used     3893
_cell_measurement_theta_min     1.78
_cell_measurement_theta_max     25.00
_cell_measurement_temperature     296(2)
_exptl_crystal_description     block
_exptl_crystal_colour     yellow
_exptl_crystal_size_max     0.30
_exptl_crystal_size_mid     0.25
_exptl_crystal_size_min     0.20
_exptl_crystal_density_diffrn     1.520
_exptl_crystal_density_meas     ?
_exptl_crystal_density_method     'not measured'
_exptl_crystal_F_000     1040
_exptl_absorpt_coefficient_mu     0.314
_exptl_absorpt_correction_type     multi-scan
_exptl_absorpt_process_details     '(SADABS; Bruker, 2008)'
_exptl_absorpt_correction_T_min     0.910
_exptl_absorpt_correction_T_max     0.939
_exptl_special_details     ?
_diffrn_ambient_temperature     296(2)
_diffrn_radiation_type     MoK\a
_diffrn_radiation_wavelength     0.71073
_diffrn_radiation_source     'fine-focus sealed tube'
_diffrn_radiation_monochromator     graphite
_diffrn_measurement_device_type     'Bruker SMART APEXII CCD'
_diffrn_measurement_method     '\w & \f scans'
_diffrn_detector_area_resol_mean     ?
_diffrn_reflns_number     16586
_diffrn_reflns_av_R_equivalents     0.0555
_diffrn_reflns_av_sigmaI/netI     0.0475
_diffrn_reflns_theta_min     1.78
_diffrn_reflns_theta_max     25.00
_diffrn_reflns_theta_full     25.00
_diffrn_measured_fraction_theta_max     0.999
_diffrn_measured_fraction_theta_full     0.999
_diffrn_reflns_limit_h_min     -9
_diffrn_reflns_limit_h_max     9
_diffrn_reflns_limit_k_min     -17
_diffrn_reflns_limit_k_max     15
_diffrn_reflns_limit_l_min     -22
_diffrn_reflns_limit_l_max     22
_diffrn_standards_number     ?
_diffrn_standards_interval_count     ?
_diffrn_standards_interval_time     ?
_diffrn_standards_decay_%     ?
_refine_special_details
;
Refinement of <i>F</i>^2^ against ALL reflections. The weighted <i>R</i>-factor
<i>wR</i> and goodness of fit <i>S</i> are based on <i>F</i>^2^, conventional
<i>R</i>-factors <i>R</i> are based on <i>F</i>, with <i>F</i> set to zero for
negative <i>F</i>^2^. The threshold expression of <i>F</i>^2^ >
\s(<i>F</i>^2^) is used only for calculating <i>R</i>-factors(gt) <i>etc</i>.
and is not relevant to the choice of reflections for refinement.
<i>R</i>-factors based on <i>F</i>^2^ are statistically about twice as large
as those based on <i>F</i>, and <i>R</i>- factors based on ALL data will be
even larger.
;
_reflns_number_total     3893
_reflns_number_gt     2809
_reflns_threshold_expression     I>2sigma(I)
_refine_ls_structure_factor_coef     Fsqd
_refine_ls_matrix_type     full
_refine_ls_R_factor_all     0.0786
_refine_ls_R_factor_gt     0.0534
_refine_ls_wR_factor_gt     0.1468
_refine_ls_wR_factor_ref     0.1721
_refine_ls_goodness_of_fit_ref     1.046
_refine_ls_restrained_S_all     1.046
_refine_ls_number_reflns     3893
_refine_ls_number_parameters     316
_refine_ls_number_restraints     0
_refine_ls_hydrogen_treatment     constr
_refine_ls_weighting_scheme     calc
_refine_ls_weighting_details
         'calc w=1/[\s^2^(Fo^2^)+(0.0933P)^2^+0.9326P] where P=(Fo^2^+2Fc^2^)/3'
_atom_sites_solution_hydrogens     geom
_atom_sites_solution_primary     direct
_atom_sites_solution_secondary     difmap
_refine_ls_shift/su_max     0.000
_refine_ls_shift/su_mean     0.000
_refine_diff_density_max     0.418
_refine_diff_density_min     -0.395
_refine_ls_extinction_method     none
_refine_ls_extinction_coef     ?
loop_
    _atom_type_symbol
    _atom_type_description
    _atom_type_scat_dispersion_real
    _atom_type_scat_dispersion_imag
    _atom_type_scat_source
    'C' 'C' 0.0033 0.0016
                         'International Tables Vol C Tables 4.2.6.8 and 6.1.1.4'
    'H' 'H' 0.0000 0.0000
                         'International Tables Vol C Tables 4.2.6.8 and 6.1.1.4'
    'Cl' 'Cl' 0.1484 0.1585
                         'International Tables Vol C Tables 4.2.6.8 and 6.1.1.4'
    'N' 'N' 0.0061 0.0033
                         'International Tables Vol C Tables 4.2.6.8 and 6.1.1.4'
    'O' 'O' 0.0106 0.0060
                         'International Tables Vol C Tables 4.2.6.8 and 6.1.1.4'
    'S' 'S' 0.1246 0.1234
                         'International Tables Vol C Tables 4.2.6.8 and 6.1.1.4'
_computing_data_collection     'APEX2 (Bruker, 2008)'
_computing_cell_refinement     'SAINT (Bruker, 2008)'
_computing_data_reduction     'SAINT (Bruker, 2008)'
_computing_structure_solution     'SHELXS97 (Sheldrick, 2008)'
_computing_structure_refinement     'SHELXL97 (Sheldrick, 2008)'
_computing_molecular_graphics
 'ORTEP-3 for Windows (Farrugia, 2012) and Mercury (Macrae <i>et al.</i>, 2008)'
_computing_publication_material
                            'SHELXL97 (Sheldrick, 2008) and PLATON (Spek, 2009)'
loop_
    _atom_site_type_symbol
    _atom_site_label
    _atom_site_fract_x
    _atom_site_fract_y
    _atom_site_fract_z
    _atom_site_U_iso_or_equiv
    _atom_site_adp_type
    _atom_site_calc_flag
    _atom_site_refinement_flags
    _atom_site_occupancy
    _atom_site_symmetry_multiplicity
    _atom_site_disorder_assembly
    _atom_site_disorder_group
    C C1 0.2551(3) 0.6180(2) 0.50926(15) 0.0528(8) Uani d . 1 1 . .
    C C2 0.3370(4) 0.6615(3) 0.56478(17) 0.0671(9) Uani d . 1 1 . .
    H H2 0.3374 0.7259 0.5694 0.081 Uiso calc R 1 1 . .
    C C3 0.4184(4) 0.6050(4) 0.61323(19) 0.0788(12) Uani d . 1 1 . .
    H H3 0.4772 0.6323 0.6505 0.095 Uiso calc R 1 1 . .
    C C4 0.4150(5) 0.5097(4) 0.60796(19) 0.0780(11) Uani d . 1 1 . .
    H H4 0.4717 0.4740 0.6414 0.094 Uiso calc R 1 1 . .
    C C5 0.3290(4) 0.4662(3) 0.55391(19) 0.0685(9) Uani d . 1 1 . .
    H H5 0.3241 0.4017 0.5512 0.082 Uiso calc R 1 1 . .
    C C6 0.2497(3) 0.5214(2) 0.50362(16) 0.0536(8) Uani d . 1 1 . .
    C C7 0.1606(3) 0.4993(2) 0.43898(16) 0.0505(7) Uani d . 1 1 . .
    C C8 0.1173(3) 0.5826(2) 0.40603(16) 0.0469(7) Uani d . 1 1 . .
    C C9 0.0421(3) 0.5859(2) 0.33864(16) 0.0494(7) Uani d . 1 1 . .
    H H9 0.0132 0.6421 0.3175 0.059 Uiso calc R 1 1 . .
    C C10 0.0132(3) 0.5029(2) 0.30519(16) 0.0501(7) Uani d . 1 1 . .
    C C11 0.0462(4) 0.4168(2) 0.33792(18) 0.0561(8) Uani d . 1 1 . .
    C C12 0.1204(4) 0.4155(2) 0.40598(18) 0.0569(8) Uani d . 1 1 . .
    C C13 0.0128(5) 0.3305(3) 0.3022(2) 0.0770(11) Uani d . 1 1 . .
    H H13 -0.0318 0.3342 0.2565 0.092 Uiso calc R 1 1 . .
    C C14 0.3698(3) 0.7616(2) 0.37430(17) 0.0493(7) Uani d . 1 1 . .
    C C15 0.3674(4) 0.7328(2) 0.3047(2) 0.0622(9) Uani d . 1 1 . .
    H H15 0.2690 0.7201 0.2813 0.075 Uiso calc R 1 1 . .
    C C16 0.5117(5) 0.7232(3) 0.2703(2) 0.0809(11) Uani d . 1 1 . .
    H H16 0.5125 0.7035 0.2232 0.097 Uiso calc R 1 1 . .
    C C17 0.6562(5) 0.7428(3) 0.3057(3) 0.0918(14) Uani d . 1 1 . .
    H H17 0.7546 0.7355 0.2824 0.110 Uiso calc R 1 1 . .
    C C18 0.6566(5) 0.7726(3) 0.3743(3) 0.0935(14) Uani d . 1 1 . .
    H H18 0.7549 0.7870 0.3971 0.112 Uiso calc R 1 1 . .
    C C19 0.5137(4) 0.7815(3) 0.4098(2) 0.0722(10) Uani d . 1 1 . .
    H H19 0.5135 0.8007 0.4571 0.087 Uiso calc R 1 1 . .
    C C20 -0.0564(3) 0.5080(2) 0.23145(16) 0.0503(7) Uani d . 1 1 . .
    C C21 -0.2215(4) 0.5008(3) 0.21838(19) 0.0681(9) Uani d . 1 1 . .
    H H21 -0.2892 0.4855 0.2558 0.082 Uiso calc R 1 1 . .
    C C22 -0.2902(4) 0.5152(3) 0.1522(2) 0.0718(10) Uani d . 1 1 . .
    H H22 -0.4023 0.5092 0.1451 0.086 Uiso calc R 1 1 . .
    C C23 -0.1919(4) 0.5385(3) 0.09668(19) 0.0658(9) Uani d . 1 1 . .
    C C24 -0.0268(4) 0.5468(2) 0.10637(17) 0.0592(8) Uani d . 1 1 . .
    H H24 0.0399 0.5635 0.0689 0.071 Uiso calc R 1 1 . .
    C C25 0.0376(3) 0.5298(2) 0.17300(16) 0.0519(7) Uani d . 1 1 . .
    Cl Cl1 -0.27788(15) 0.55884(9) 0.01388(6) 0.1018(4) Uani d . 1 1 . .
    N N1 0.1664(3) 0.65682(17) 0.45026(13) 0.0503(6) Uani d . 1 1 . .
    N N2 0.2158(3) 0.5375(2) 0.18092(15) 0.0664(8) Uani d . 1 1 . .
    O O1 0.1583(3) 0.33589(17) 0.43974(14) 0.0784(7) Uani d . 1 1 . .
    H H1 0.1286 0.2916 0.4153 0.118 Uiso calc R 1 1 . .
    O O2 0.0370(5) 0.25321(19) 0.32590(17) 0.1032(10) Uani d . 1 1 . .
    O O3 0.2092(3) 0.82164(17) 0.48325(13) 0.0717(7) Uani d . 1 1 . .
    O O4 0.0573(2) 0.78288(15) 0.37344(12) 0.0569(6) Uani d . 1 1 . .
    O O5 0.2857(3) 0.4869(2) 0.22158(17) 0.0960(9) Uani d . 1 1 . .
    O O6 0.2834(3) 0.5962(3) 0.14560(17) 0.1149(12) Uani d . 1 1 . .
    S S1 0.18862(9) 0.76577(5) 0.42149(4) 0.0504(3) Uani d . 1 1 . .
loop_
    _atom_site_aniso_label
    _atom_site_aniso_U_11
    _atom_site_aniso_U_22
    _atom_site_aniso_U_33
    _atom_site_aniso_U_12
    _atom_site_aniso_U_13
    _atom_site_aniso_U_23
    C1 0.0501(15) 0.063(2) 0.0456(16) -0.0008(13) 0.0061(13) 0.0019(15)
    C2 0.071(2) 0.081(3) 0.0489(19) -0.0099(18) 0.0001(16) -0.0027(17)
    C3 0.071(2) 0.116(4) 0.049(2) -0.006(2) -0.0034(17) 0.004(2)
    C4 0.076(2) 0.108(4) 0.051(2) 0.013(2) 0.0055(18) 0.022(2)
    C5 0.073(2) 0.077(2) 0.057(2) 0.0105(18) 0.0189(17) 0.0186(19)
    C6 0.0520(16) 0.065(2) 0.0445(16) -0.0013(14) 0.0122(13) 0.0055(15)
    C7 0.0482(15) 0.0523(19) 0.0514(17) -0.0029(13) 0.0147(13) 0.0056(15)
    C8 0.0425(13) 0.0495(18) 0.0490(16) -0.0033(12) 0.0080(12) -0.0036(14)
    C9 0.0498(15) 0.0492(18) 0.0492(17) -0.0020(13) 0.0025(13) -0.0023(14)
    C10 0.0496(15) 0.0516(19) 0.0494(17) -0.0076(13) 0.0112(13) -0.0078(15)
    C11 0.0650(18) 0.0476(19) 0.0564(19) -0.0101(14) 0.0183(15) -0.0057(15)
    C12 0.0645(18) 0.048(2) 0.0587(19) -0.0016(14) 0.0212(15) 0.0053(16)
    C13 0.106(3) 0.059(2) 0.068(2) -0.011(2) 0.024(2) -0.0087(19)
    C14 0.0473(15) 0.0424(17) 0.0580(18) -0.0019(12) -0.0019(13) 0.0068(14)
    C15 0.0558(17) 0.062(2) 0.069(2) 0.0010(15) 0.0040(16) 0.0054(17)
    C16 0.080(3) 0.083(3) 0.080(3) 0.008(2) 0.025(2) 0.015(2)
    C17 0.059(2) 0.099(3) 0.118(4) 0.007(2) 0.030(2) 0.031(3)
    C18 0.051(2) 0.109(4) 0.121(4) -0.011(2) -0.002(2) 0.025(3)
    C19 0.0564(18) 0.077(3) 0.083(3) -0.0145(16) -0.0066(17) 0.010(2)
    C20 0.0544(15) 0.0457(18) 0.0511(17) -0.0051(13) 0.0080(13) -0.0111(14)
    C21 0.0545(17) 0.083(3) 0.068(2) -0.0100(16) 0.0110(16) -0.0126(19)
    C22 0.0532(18) 0.084(3) 0.078(3) 0.0019(16) -0.0033(18) -0.017(2)
    C23 0.070(2) 0.060(2) 0.067(2) 0.0141(16) -0.0138(18) -0.0133(18)
    C24 0.0674(19) 0.058(2) 0.0519(19) 0.0037(15) 0.0072(15) -0.0045(15)
    C25 0.0532(16) 0.0508(19) 0.0519(18) -0.0011(13) 0.0042(14) -0.0087(14)
    Cl1 0.1052(8) 0.1192(10) 0.0800(7) 0.0313(7) -0.0284(6) -0.0017(6)
    N1 0.0544(13) 0.0517(16) 0.0449(13) -0.0047(11) 0.0020(11) -0.0015(12)
    N2 0.0553(15) 0.093(2) 0.0514(16) -0.0074(15) 0.0070(13) -0.0066(16)
    O1 0.1124(19) 0.0498(15) 0.0736(16) 0.0026(13) 0.0212(14) 0.0123(12)
    O2 0.174(3) 0.0460(17) 0.091(2) -0.0101(17) 0.026(2) -0.0035(15)
    O3 0.0860(15) 0.0605(15) 0.0685(15) -0.0006(12) -0.0026(12) -0.0224(12)
    O4 0.0465(10) 0.0543(14) 0.0696(14) 0.0067(9) -0.0036(10) -0.0058(11)
    O5 0.0603(14) 0.134(3) 0.093(2) 0.0160(15) 0.0053(14) 0.0219(19)
    O6 0.0769(17) 0.171(3) 0.097(2) -0.045(2) 0.0073(16) 0.041(2)
    S1 0.0506(4) 0.0452(5) 0.0552(5) 0.0003(3) -0.0015(3) -0.0074(3)
_geom_special_details
;
All e.s.d.'s (except the e.s.d. in the dihedral angle between two l.s. planes)
are estimated using the full covariance matrix. The cell e.s.d.'s are taken
into account individually in the estimation of e.s.d.'s in distances, angles
and torsion angles; correlations between e.s.d.'s in cell parameters are only
used when they are defined by crystal symmetry. An approximate (isotropic)
treatment of cell e.s.d.'s is used for estimating e.s.d.'s involving l.s.
planes.
;
loop_
    _geom_bond_atom_site_label_1
    _geom_bond_atom_site_label_2
    _geom_bond_site_symmetry_2
    _geom_bond_distance
    _geom_bond_publ_flag
    C1 C2 . 1.381(4) ?
    C1 C6 . 1.394(5) ?
    C1 N1 . 1.429(4) ?
    C2 C3 . 1.384(5) ?
    C2 H2 . 0.9300 ?
    C3 C4 . 1.375(6) ?
    C3 H3 . 0.9300 ?
    C4 C5 . 1.377(5) ?
    C4 H4 . 0.9300 ?
    C5 C6 . 1.388(5) ?
    C5 H5 . 0.9300 ?
    C6 C7 . 1.442(4) ?
    C7 C12 . 1.392(5) ?
    C7 C8 . 1.392(4) ?
    C8 C9 . 1.400(4) ?
    C8 N1 . 1.408(4) ?
    C9 C10 . 1.369(4) ?
    C9 H9 . 0.9300 ?
    C10 C11 . 1.406(4) ?
    C10 C20 . 1.492(4) ?
    C11 C12 . 1.407(5) ?
    C11 C13 . 1.435(5) ?
    C12 O1 . 1.343(4) ?
    C13 O2 . 1.213(5) ?
    C13 H13 . 0.9300 ?
    C14 C15 . 1.372(5) ?
    C14 C19 . 1.375(4) ?
    C14 S1 . 1.743(3) ?
    C15 C16 . 1.364(5) ?
    C15 H15 . 0.9300 ?
    C16 C17 . 1.378(6) ?
    C16 H16 . 0.9300 ?
    C17 C18 . 1.359(7) ?
    C17 H17 . 0.9300 ?
    C18 C19 . 1.364(6) ?
    C18 H18 . 0.9300 ?
    C19 H19 . 0.9300 ?
    C20 C21 . 1.374(4) ?
    C20 C25 . 1.388(4) ?
    C21 C22 . 1.373(5) ?
    C21 H21 . 0.9300 ?
    C22 C23 . 1.370(5) ?
    C22 H22 . 0.9300 ?
    C23 C24 . 1.367(5) ?
    C23 Cl1 . 1.723(4) ?
    C24 C25 . 1.373(4) ?
    C24 H24 . 0.9300 ?
    C25 N2 . 1.469(4) ?
    N1 S1 . 1.669(3) ?
    N2 O5 . 1.196(4) ?
    N2 O6 . 1.213(4) ?
    O1 H1 . 0.8200 ?
    O3 S1 . 1.420(2) ?
    O4 S1 . 1.415(2) ?
loop_
    _geom_angle_atom_site_label_1
    _geom_angle_atom_site_label_2
    _geom_angle_atom_site_label_3
    _geom_angle_site_symmetry_1
    _geom_angle_site_symmetry_3
    _geom_angle
    _geom_angle_publ_flag
    C2 C1 C6 . . 121.6(3) ?
    C2 C1 N1 . . 130.1(3) ?
    C6 C1 N1 . . 108.4(3) ?
    C1 C2 C3 . . 117.0(4) ?
    C1 C2 H2 . . 121.5 ?
    C3 C2 H2 . . 121.5 ?
    C4 C3 C2 . . 122.0(4) ?
    C4 C3 H3 . . 119.0 ?
    C2 C3 H3 . . 119.0 ?
    C3 C4 C5 . . 121.0(4) ?
    C3 C4 H4 . . 119.5 ?
    C5 C4 H4 . . 119.5 ?
    C4 C5 C6 . . 118.0(4) ?
    C4 C5 H5 . . 121.0 ?
    C6 C5 H5 . . 121.0 ?
    C5 C6 C1 . . 120.3(3) ?
    C5 C6 C7 . . 132.2(3) ?
    C1 C6 C7 . . 107.4(3) ?
    C12 C7 C8 . . 119.3(3) ?
    C12 C7 C6 . . 132.8(3) ?
    C8 C7 C6 . . 107.8(3) ?
    C7 C8 C9 . . 122.5(3) ?
    C7 C8 N1 . . 108.8(3) ?
    C9 C8 N1 . . 128.7(3) ?
    C10 C9 C8 . . 117.1(3) ?
    C10 C9 H9 . . 121.4 ?
    C8 C9 H9 . . 121.4 ?
    C9 C10 C11 . . 122.4(3) ?
    C9 C10 C20 . . 116.4(3) ?
    C11 C10 C20 . . 121.2(3) ?
    C10 C11 C12 . . 119.1(3) ?
    C10 C11 C13 . . 121.5(3) ?
    C12 C11 C13 . . 119.3(3) ?
    O1 C12 C7 . . 118.5(3) ?
    O1 C12 C11 . . 122.2(3) ?
    C7 C12 C11 . . 119.3(3) ?
    O2 C13 C11 . . 126.4(4) ?
    O2 C13 H13 . . 116.8 ?
    C11 C13 H13 . . 116.8 ?
    C15 C14 C19 . . 121.6(3) ?
    C15 C14 S1 . . 119.8(2) ?
    C19 C14 S1 . . 118.5(3) ?
    C16 C15 C14 . . 119.0(3) ?
    C16 C15 H15 . . 120.5 ?
    C14 C15 H15 . . 120.5 ?
    C15 C16 C17 . . 119.7(4) ?
    C15 C16 H16 . . 120.2 ?
    C17 C16 H16 . . 120.2 ?
    C18 C17 C16 . . 120.7(4) ?
    C18 C17 H17 . . 119.6 ?
    C16 C17 H17 . . 119.6 ?
    C17 C18 C19 . . 120.4(4) ?
    C17 C18 H18 . . 119.8 ?
    C19 C18 H18 . . 119.8 ?
    C18 C19 C14 . . 118.6(4) ?
    C18 C19 H19 . . 120.7 ?
    C14 C19 H19 . . 120.7 ?
    C21 C20 C25 . . 115.7(3) ?
    C21 C20 C10 . . 121.5(3) ?
    C25 C20 C10 . . 122.5(3) ?
    C22 C21 C20 . . 122.6(3) ?
    C22 C21 H21 . . 118.7 ?
    C20 C21 H21 . . 118.7 ?
    C23 C22 C21 . . 119.3(3) ?
    C23 C22 H22 . . 120.4 ?
    C21 C22 H22 . . 120.4 ?
    C24 C23 C22 . . 120.9(3) ?
    C24 C23 Cl1 . . 119.6(3) ?
    C22 C23 Cl1 . . 119.5(3) ?
    C23 C24 C25 . . 118.1(3) ?
    C23 C24 H24 . . 121.0 ?
    C25 C24 H24 . . 121.0 ?
    C24 C25 C20 . . 123.5(3) ?
    C24 C25 N2 . . 116.5(3) ?
    C20 C25 N2 . . 120.1(3) ?
    C8 N1 C1 . . 107.4(2) ?
    C8 N1 S1 . . 123.5(2) ?
    C1 N1 S1 . . 124.1(2) ?
    O5 N2 O6 . . 123.7(3) ?
    O5 N2 C25 . . 118.9(3) ?
    O6 N2 C25 . . 117.4(3) ?
    C12 O1 H1 . . 109.5 ?
    O4 S1 O3 . . 120.14(14) ?
    O4 S1 N1 . . 106.50(13) ?
    O3 S1 N1 . . 106.18(14) ?
    O4 S1 C14 . . 109.06(14) ?
    O3 S1 C14 . . 110.19(15) ?
    N1 S1 C14 . . 103.37(13) ?
loop_
    _geom_torsion_atom_site_label_1
    _geom_torsion_atom_site_label_2
    _geom_torsion_atom_site_label_3
    _geom_torsion_atom_site_label_4
    _geom_torsion_site_symmetry_1
    _geom_torsion_site_symmetry_2
    _geom_torsion_site_symmetry_3
    _geom_torsion_site_symmetry_4
    _geom_torsion
    _geom_torsion_publ_flag
    C6 C1 C2 C3 . . . . 2.3(5) ?
    N1 C1 C2 C3 . . . . -177.4(3) ?
    C1 C2 C3 C4 . . . . -1.8(5) ?
    C2 C3 C4 C5 . . . . -0.3(6) ?
    C3 C4 C5 C6 . . . . 1.9(5) ?
    C4 C5 C6 C1 . . . . -1.4(5) ?
    C4 C5 C6 C7 . . . . 175.0(3) ?
    C2 C1 C6 C5 . . . . -0.7(4) ?
    N1 C1 C6 C5 . . . . 179.0(3) ?
    C2 C1 C6 C7 . . . . -177.9(3) ?
    N1 C1 C6 C7 . . . . 1.8(3) ?
    C5 C6 C7 C12 . . . . 1.8(5) ?
    C1 C6 C7 C12 . . . . 178.6(3) ?
    C5 C6 C7 C8 . . . . -175.4(3) ?
    C1 C6 C7 C8 . . . . 1.4(3) ?
    C12 C7 C8 C9 . . . . -3.6(4) ?
    C6 C7 C8 C9 . . . . 174.1(2) ?
    C12 C7 C8 N1 . . . . 178.3(2) ?
    C6 C7 C8 N1 . . . . -4.0(3) ?
    C7 C8 C9 C10 . . . . -0.5(4) ?
    N1 C8 C9 C10 . . . . 177.2(2) ?
    C8 C9 C10 C11 . . . . 4.2(4) ?
    C8 C9 C10 C20 . . . . -175.9(2) ?
    C9 C10 C11 C12 . . . . -3.7(4) ?
    C20 C10 C11 C12 . . . . 176.4(3) ?
    C9 C10 C11 C13 . . . . 179.1(3) ?
    C20 C10 C11 C13 . . . . -0.7(4) ?
    C8 C7 C12 O1 . . . . -177.8(3) ?
    C6 C7 C12 O1 . . . . 5.2(5) ?
    C8 C7 C12 C11 . . . . 4.0(4) ?
    C6 C7 C12 C11 . . . . -173.0(3) ?
    C10 C11 C12 O1 . . . . -178.7(3) ?
    C13 C11 C12 O1 . . . . -1.5(5) ?
    C10 C11 C12 C7 . . . . -0.5(4) ?
    C13 C11 C12 C7 . . . . 176.7(3) ?
    C10 C11 C13 O2 . . . . 179.9(4) ?
    C12 C11 C13 O2 . . . . 2.8(6) ?
    C19 C14 C15 C16 . . . . 0.5(5) ?
    S1 C14 C15 C16 . . . . -175.0(3) ?
    C14 C15 C16 C17 . . . . -0.3(6) ?
    C15 C16 C17 C18 . . . . -0.7(6) ?
    C16 C17 C18 C19 . . . . 1.6(7) ?
    C17 C18 C19 C14 . . . . -1.3(6) ?
    C15 C14 C19 C18 . . . . 0.3(5) ?
    S1 C14 C19 C18 . . . . 175.9(3) ?
    C9 C10 C20 C21 . . . . -95.9(4) ?
    C11 C10 C20 C21 . . . . 83.9(4) ?
    C9 C10 C20 C25 . . . . 77.3(4) ?
    C11 C10 C20 C25 . . . . -102.9(4) ?
    C25 C20 C21 C22 . . . . -0.8(5) ?
    C10 C20 C21 C22 . . . . 172.9(3) ?
    C20 C21 C22 C23 . . . . -0.6(6) ?
    C21 C22 C23 C24 . . . . 0.5(6) ?
    C21 C22 C23 Cl1 . . . . -178.7(3) ?
    C22 C23 C24 C25 . . . . 0.9(5) ?
    Cl1 C23 C24 C25 . . . . -179.8(3) ?
    C23 C24 C25 C20 . . . . -2.5(5) ?
    C23 C24 C25 N2 . . . . 178.8(3) ?
    C21 C20 C25 C24 . . . . 2.4(5) ?
    C10 C20 C25 C24 . . . . -171.2(3) ?
    C21 C20 C25 N2 . . . . -178.9(3) ?
    C10 C20 C25 N2 . . . . 7.5(5) ?
    C7 C8 N1 C1 . . . . 5.1(3) ?
    C9 C8 N1 C1 . . . . -172.9(3) ?
    C7 C8 N1 S1 . . . . 161.01(19) ?
    C9 C8 N1 S1 . . . . -16.9(4) ?
    C2 C1 N1 C8 . . . . 175.5(3) ?
    C6 C1 N1 C8 . . . . -4.2(3) ?
    C2 C1 N1 S1 . . . . 19.7(4) ?
    C6 C1 N1 S1 . . . . -160.0(2) ?
    C24 C25 N2 O5 . . . . -145.9(3) ?
    C20 C25 N2 O5 . . . . 35.2(5) ?
    C24 C25 N2 O6 . . . . 34.5(5) ?
    C20 C25 N2 O6 . . . . -144.3(3) ?
    C8 N1 S1 O4 . . . . 40.4(2) ?
    C1 N1 S1 O4 . . . . -167.7(2) ?
    C8 N1 S1 O3 . . . . 169.5(2) ?
    C1 N1 S1 O3 . . . . -38.5(3) ?
    C8 N1 S1 C14 . . . . -74.5(2) ?
    C1 N1 S1 C14 . . . . 77.5(2) ?
    C15 C14 S1 O4 . . . . -29.1(3) ?
    C19 C14 S1 O4 . . . . 155.3(3) ?
    C15 C14 S1 O3 . . . . -162.9(3) ?
    C19 C14 S1 O3 . . . . 21.4(3) ?
    C15 C14 S1 N1 . . . . 84.0(3) ?
    C19 C14 S1 N1 . . . . -91.7(3) ?
loop_
    _geom_hbond_atom_site_label_D
    _geom_hbond_atom_site_label_H
    _geom_hbond_atom_site_label_A
    _geom_hbond_site_symmetry_A
    _geom_hbond_distance_DH
    _geom_hbond_distance_HA
    _geom_hbond_distance_DA
    _geom_hbond_angle_DHA
    O1 H1 O2 . 0.82 1.91 2.629(4) 146
    C2 H2 O3 . 0.93 2.36 2.949(5) 121
    C9 H9 O4 . 0.93 2.31 2.910(4) 122
    C13 H13 O4 2_545 0.93 2.56 3.411(4) 153
    C18 H18 O4 1_655 0.93 2.53 3.287(4) 139
