# Supplementary material for: 2-(4-Chloro-2-nitro­phen­yl)-9-phenyl­sulfonyl-9H-carbazole-3-carbaldehyde
Source: Acta Crystallogr Sect E Struct Rep Online. 2013 Aug 14;69(Pt 9):o1420–1. doi: 10.1107/S1600536813022253 (PMC3884462; doi:10.1107/S1600536813022253)
Supplement: Supplementary file 2 [file e-69-o1420-Isup2.hkl]

#
# h,k,l, Fc-squared, Fo-squared, sigma(Fo-squared) and status flag
#
data_I
_shelx_title ' naren1 in P 21/c'
_shelx_refln_list_code          4
_shelx_F_calc_maximum      372.74
_exptl_crystal_F_000      1040.00
_reflns_d_resolution_high  0.8409
 
loop_
 _symmetry_equiv_pos_as_xyz
 'x, y, z'
 '-x, y+1/2, -z+1/2'
 '-x, -y, -z'
 'x, -y-1/2, z-1/2'
 
_cell_length_a     8.1947
_cell_length_b    14.3840
_cell_length_c    18.7955
_cell_angle_alpha  90.000
_cell_angle_beta   90.963
_cell_angle_gamma  90.000
 
_shelx_F_squared_multiplier     1.000
 
loop_
 _refln_index_h
 _refln_index_k
 _refln_index_l
 _refln_F_squared_calc
 _refln_F_squared_meas
 _refln_F_squared_sigma
 _refln_observed_status
   1   0   0    17237.53    16114.77    632.58 o
   2   0   0    11269.75    11534.59    474.11 o
   3   0   0     2652.05     2794.48    133.46 o
   4   0   0     4712.88     4913.85    162.44 o
   5   0   0      476.13      489.51     17.76 o
   6   0   0      707.31      684.76     24.66 o
   7   0   0       69.57       53.61     10.03 o
   8   0   0       84.33       74.88      6.03 o
   9   0   0      131.01      110.61      7.61 o
   1   1   0     8992.83     8170.50    191.27 o
   2   1   0      711.02      714.72     24.03 o
   3   1   0      221.18      158.69      5.51 o
   4   1   0     1589.72     1465.34     34.92 o
   5   1   0        3.10        5.40      1.43 o
   6   1   0     1224.94     1157.80     28.32 o
   7   1   0       29.16       45.58      3.47 o
   8   1   0       15.30       16.63      3.08 o
   9   1   0       65.51       76.50      4.66 o
   0   2   0     4727.35     3674.04    131.45 o
   1   2   0     4912.32     4685.09    103.27 o
   2   2   0     4299.30     4151.54    102.90 o
   3   2   0     3317.25     3318.18     81.16 o
   4   2   0     3322.99     3253.47     81.30 o
   5   2   0      618.58      522.04     13.29 o
   6   2   0     1391.13     1395.80     33.99 o
   7   2   0     1431.52     1416.99     37.44 o
   8   2   0       18.76       13.20      2.85 o
   9   2   0        3.25        5.64      3.17 o
   1   3   0     3183.26     2989.27     73.83 o
   2   3   0      951.37      866.15     21.83 o
   3   3   0      491.61      370.35     10.84 o
   4   3   0       68.68       60.67      2.90 o
   5   3   0      176.38      211.86      6.24 o
   6   3   0      388.22      353.77      9.81 o
   7   3   0       98.54      107.99      6.49 o
   8   3   0       35.02       36.90      3.55 o
   9   3   0       80.27       91.14      5.41 o
   0   4   0    54020.51    52833.63   2474.08 o
   1   4   0       22.32       13.03      1.25 o
   2   4   0      198.72      204.61      6.78 o
   3   4   0     1051.04     1116.42     26.53 o
   4   4   0      443.60      500.95     12.58 o
   5   4   0      502.22      509.65     13.82 o
   6   4   0      572.98      549.98     14.31 o
   7   4   0      420.57      366.54     10.45 o
   8   4   0      125.46      127.44      5.86 o
   9   4   0       22.81       21.49      3.63 o
   1   5   0     1683.96     1794.67     48.94 o
   2   5   0     1750.73     1888.50     72.48 o
   3   5   0      574.25      557.91     14.59 o
   4   5   0     1755.57     1577.80     39.89 o
   5   5   0       98.22       87.20      3.59 o
   6   5   0      719.04      624.49     16.09 o
   7   5   0        0.53       -0.90      2.37 o
   8   5   0        2.35        0.41      2.61 o
   9   5   0       17.16       16.22      4.51 o
   0   6   0      546.20      591.61     20.62 o
   1   6   0      115.60      115.47      5.24 o
   2   6   0      474.36      509.67     15.97 o
   3   6   0      247.86      230.41      8.25 o
   4   6   0      213.74      247.78      7.30 o
   5   6   0      110.01      119.88      4.62 o
   6   6   0        7.36        7.71      2.45 o
   7   6   0      141.43      134.39      5.41 o
   8   6   0        0.11        1.33      3.07 o
   9   6   0        1.73        4.22      4.53 o
   1   7   0     1975.78     1884.99     49.49 o
   2   7   0       73.18       88.52      4.80 o
   3   7   0      102.70       82.92      4.07 o
   4   7   0        2.00       -1.00      1.71 o
   5   7   0       27.16       30.64      2.70 o
   6   7   0        0.44       -2.18      2.18 o
   7   7   0       12.89       15.15      3.29 o
   8   7   0       92.19      111.28      5.90 o
   0   8   0     2099.36     2182.21    101.57 o
   1   8   0       94.49       98.58      3.48 o
   2   8   0       16.70       35.96      3.24 o
   3   8   0       37.68       48.27      3.34 o
   4   8   0       15.83       11.73      1.75 o
   5   8   0      380.52      380.40     11.04 o
   6   8   0       31.36       31.19      3.46 o
   7   8   0       32.65       31.02      3.77 o
   8   8   0        5.53        7.51      4.17 o
   1   9   0       62.89       70.62      3.22 o
   2   9   0       60.70       78.88      4.91 o
   3   9   0       58.35       61.05      4.37 o
   4   9   0      603.79      604.85     17.41 o
   5   9   0        3.95        2.57      2.68 o
   6   9   0      147.57      161.57      7.06 o
   7   9   0        8.84       10.24      3.55 o
   8   9   0        0.46        0.95      5.76 o
   0  10   0      285.95      324.39     27.03 o
   1  10   0        0.83        3.39      4.14 o
   2  10   0      396.80      391.91     17.58 o
   3  10   0        0.05        1.10      3.75 o
   4  10   0       44.12       46.75      5.85 o
   5  10   0      156.83      154.43      7.48 o
   6  10   0      255.83      251.82     10.59 o
   7  10   0       13.24       10.36      4.10 o
   1  11   0        0.65        6.04     13.52 o
   2  11   0       20.23       15.45      6.37 o
   3  11   0        0.29       -0.60      5.02 o
   4  11   0      101.93      104.85      6.76 o
   5  11   0      369.81      375.76     15.76 o
   6  11   0        8.00        9.49      5.36 o
   7  11   0       41.09       59.49      7.18 o
   0  12   0     1732.69     1498.36    104.27 o
   1  12   0      702.83      687.30     41.19 o
   2  12   0        1.02       -4.05      4.67 o
   3  12   0        8.26        4.51      6.37 o
   4  12   0      119.05      128.56     12.26 o
   5  12   0       74.28       75.19     10.44 o
   6  12   0       42.87       53.49     10.01 o
   1  13   0       62.51       70.30      9.10 o
   2  13   0       42.30       53.62      8.61 o
   3  13   0       80.28       78.61     10.30 o
   4  13   0       76.96       80.58     10.92 o
   5  13   0        0.44       -7.28      7.28 o
   6  13   0        1.30       -8.19      8.19 o
   0  14   0        4.62       12.87      9.01 o
   1  14   0        3.23       -6.37      6.37 o
   2  14   0       76.01       88.40     10.44 o
   3  14   0        7.70       -1.96      5.58 o
   4  14   0        0.25       -0.23      7.70 o
   5  14   0       39.52       20.60      9.52 o
   1  15   0        0.10       -6.37      6.37 o
   2  15   0        7.77       -4.51      7.28 o
   3  15   0       20.36        8.54      8.61 o
   4  15   0       24.99       26.73      9.52 o
   0  16   0       31.77       38.62     12.87 o
   1  16   0        2.40       -3.86      7.28 o
   2  16   0        6.45        4.88      8.61 o
   3  16   0       11.55       16.09      9.65 o
   1  17   0        1.00      -11.59     11.59 o
  -9   1   1        6.40        4.76      3.17 o
  -8   1   1        0.13       -2.40      2.40 o
  -7   1   1        2.65        1.25      3.47 o
  -6   1   1       85.81       81.19      3.88 o
  -5   1   1       23.83       21.41      2.00 o
  -4   1   1     6244.17     6053.26    141.38 o
  -3   1   1      636.60      692.65     16.67 o
  -2   1   1        0.46        3.95      2.03 o
  -1   1   1       63.03       65.51      1.65 o
   0   1   1     1086.59     1068.22     36.37 o
   1   1   1      697.98      709.77     16.67 o
   2   1   1     9994.17     9474.08    251.70 o
   3   1   1     1332.73     1309.67     35.25 o
   4   1   1     1105.61     1077.58     29.41 o
   5   1   1       83.53       82.10      3.62 o
   6   1   1        0.27       -2.06      2.06 o
   7   1   1       56.39       61.05      3.90 o
   8   1   1      193.03      194.65      7.02 o
   9   1   1      105.61      113.28      7.58 o
  -9   2   1       16.82       15.87      3.55 o
  -8   2   1       34.76       29.15      3.20 o
  -7   2   1       29.50       27.02      2.97 o
  -6   2   1      114.17       92.79      4.08 o
  -5   2   1        9.29        6.73      1.57 o
  -4   2   1      510.92      479.41     12.91 o
  -3   2   1      100.20       93.92      2.84 o
  -2   2   1     5560.02     5569.54    131.00 o
  -1   2   1     1251.36     1245.28     35.69 o
   0   2   1        2.56        8.47      0.61 o
   1   2   1     1319.27     1252.81     29.27 o
   2   2   1      303.14      311.63      8.73 o
   3   2   1      208.83      205.19      6.51 o
   4   2   1       14.04       14.30      2.22 o
   5   2   1      248.82      228.12      7.03 o
   6   2   1      146.01      122.87      4.90 o
   7   2   1       65.93       69.07      4.13 o
   8   2   1       11.23        8.46      3.41 o
   9   2   1       27.36       33.17      3.82 o
  -9   3   1        0.20        1.94      3.11 o
  -8   3   1        1.08        0.37      3.13 o
  -7   3   1      198.04      203.10      6.71 o
  -6   3   1       24.83       21.74      2.45 o
  -5   3   1       68.03       60.73      3.28 o
  -4   3   1       15.90       13.98      1.55 o
  -3   3   1      234.47      194.08      5.59 o
  -2   3   1      347.36      320.80      9.07 o
  -1   3   1      114.58      125.53      5.09 o
   0   3   1     1208.27     1184.21     30.92 o
   1   3   1     1907.52     1730.12     40.46 o
   2   3   1      436.94      406.97     10.58 o
   3   3   1      604.34      569.41     14.80 o
   4   3   1       60.64       59.88      2.89 o
   5   3   1      172.45      149.11      5.17 o
   6   3   1        8.07        5.83      2.30 o
   7   3   1       45.88       57.65      3.67 o
   8   3   1        6.15        3.65      2.66 o
   9   3   1        2.66        0.89      3.12 o
  -9   4   1        5.57        3.57      3.63 o
  -8   4   1        0.55        1.33      2.85 o
  -7   4   1       60.46       57.55      3.69 o
  -6   4   1      157.43      142.45      5.37 o
  -5   4   1     1053.78      950.40     23.18 o
  -4   4   1        8.03        7.80      1.52 o
  -3   4   1       59.57       42.34      2.05 o
  -2   4   1     1539.55     1457.14     48.29 o
  -1   4   1    19119.49    19326.72    567.32 o
   0   4   1    10028.42    10342.07    272.35 o
   1   4   1      197.56      215.33      5.80 o
   2   4   1     1737.43     1585.77     40.02 o
   3   4   1     2396.26     2311.58     54.05 o
   4   4   1      833.31      758.72     19.66 o
   5   4   1      232.04      221.20      7.82 o
   6   4   1        6.38        3.28      2.26 o
   7   4   1        4.20        2.83      2.31 o
   8   4   1      136.47      146.31      6.00 o
   9   4   1        5.89        1.27      2.94 o
  -9   5   1       10.88        4.35      4.53 o
  -8   5   1       13.32       14.28      2.89 o
  -7   5   1      269.46      247.81      7.72 o
  -6   5   1      117.40      112.54      4.56 o
  -5   5   1      136.42      154.10      5.08 o
  -4   5   1       84.25       78.83      3.07 o
  -3   5   1      871.13      783.84     20.08 o
  -2   5   1      205.05      207.55      7.83 o
  -1   5   1      145.34      154.18      6.85 o
   0   5   1     3401.78     3386.00     92.81 o
   1   5   1     3350.05     3463.68     92.18 o
   2   5   1     1911.64     1931.13     63.88 o
   3   5   1        0.25        0.83      1.28 o
   4   5   1      313.45      332.83      8.82 o
   5   5   1      291.37      250.80      7.11 o
   6   5   1       36.70       31.29      2.92 o
   7   5   1      108.24      105.40      4.46 o
   8   5   1       50.07       52.61      3.66 o
   9   5   1       11.20        8.63      4.64 o
  -9   6   1       40.44       46.85      5.45 o
  -8   6   1       25.70       26.87      3.71 o
  -7   6   1       54.35       57.46      3.83 o
  -6   6   1      273.08      251.49      7.58 o
  -5   6   1       71.19       74.72      3.37 o
  -4   6   1      436.23      436.30     11.16 o
  -3   6   1      161.70      139.21      4.88 o
  -2   6   1      360.24      333.90     14.35 o
  -1   6   1      145.28      148.11      7.43 o
   0   6   1      351.03      345.70     11.16 o
   1   6   1        9.34        7.75      0.98 o
   2   6   1     1029.30     1018.82     30.90 o
   3   6   1      325.53      301.95     10.10 o
   4   6   1      128.34       96.75      4.32 o
   5   6   1        1.64        2.13      1.74 o
   6   6   1      406.29      390.38     10.67 o
   7   6   1       39.55       41.25      3.31 o
   8   6   1        0.26        3.61      2.67 o
   9   6   1        0.24        3.31      4.63 o
  -8   7   1       77.40       73.05      4.96 o
  -7   7   1       50.74       48.73      3.97 o
  -6   7   1      135.02      134.52      5.17 o
  -5   7   1      321.64      331.68      9.02 o
  -4   7   1      624.00      659.36     17.78 o
  -3   7   1       21.01        5.34      2.13 o
  -2   7   1     1942.48     1906.35     65.31 o
  -1   7   1       29.64       15.50      5.20 o
   0   7   1     7887.79     8025.89    323.40 o
   1   7   1       47.72       59.25      8.79 o
   2   7   1      577.54      668.87     20.66 o
   3   7   1      604.34      618.93     19.51 o
   4   7   1        3.39        1.45      1.71 o
   5   7   1       81.41       72.71      4.24 o
   6   7   1      153.90      149.13      5.87 o
   7   7   1       21.39       25.74      3.05 o
   8   7   1        0.47        0.41      3.29 o
  -8   8   1        9.22        9.22      3.54 o
  -7   8   1        0.43       -1.25      2.94 o
  -6   8   1       47.78       44.94      4.05 o
  -5   8   1      114.74      109.47      4.46 o
  -4   8   1        1.65       -0.75      1.61 o
  -3   8   1      132.31      149.03      6.14 o
  -2   8   1      245.90      243.38      9.77 o
  -1   8   1     2743.26     2739.95     92.96 o
   0   8   1      855.45      830.21     40.96 o
   1   8   1        0.25       -2.23      2.23 o
   2   8   1       93.90       97.73      4.39 o
   3   8   1        6.75        8.47      2.13 o
   4   8   1       12.48        8.41      2.43 o
   5   8   1      162.25      154.52      9.11 o
   6   8   1       16.69       19.74      2.86 o
   7   8   1      232.88      242.77      8.71 o
   8   8   1      139.02      161.99      8.11 o
  -8   9   1       33.23       33.30      5.32 o
  -7   9   1      135.50      121.05      6.27 o
  -6   9   1       24.75       22.22      3.58 o
  -5   9   1        8.71        7.71      3.07 o
  -4   9   1       18.69       13.33      2.44 o
  -3   9   1      467.73      413.91     14.15 o
  -2   9   1      133.29      147.58      6.35 o
  -1   9   1       45.87       57.86      2.72 o
   0   9   1       44.00       45.16      4.00 o
   1   9   1      435.87      497.25     19.35 o
   2   9   1      449.00      489.40     21.07 o
   3   9   1      102.06      101.72      4.92 o
   4   9   1      623.68      593.19     19.28 o
   5   9   1       75.60       77.92      4.15 o
   6   9   1      529.97      556.07     17.29 o
   7   9   1       47.39       65.46      5.02 o
   8   9   1       65.03       79.28      7.01 o
  -7  10   1       54.69       56.67      5.46 o
  -6  10   1       47.18       50.91      5.72 o
  -5  10   1       27.28       22.08      3.93 o
  -4  10   1       36.75       30.92      3.99 o
  -3  10   1       19.41       21.41      3.11 o
  -2  10   1        1.07        0.02      2.17 o
  -1  10   1        2.53        3.50      1.97 o
   0  10   1       53.96       52.88      4.67 o
   1  10   1       45.21       41.77      3.91 o
   2  10   1      228.13      198.22     10.58 o
   3  10   1      152.41      161.12      9.83 o
   4  10   1       27.57       33.80      4.25 o
   5  10   1       34.88       29.00      4.33 o
   6  10   1       59.52       70.04      5.71 o
   7  10   1       51.45       56.09      6.00 o
  -7  11   1       40.90       49.38      7.75 o
  -6  11   1       46.66       46.84      5.99 o
  -5  11   1       65.46       66.73      7.63 o
  -4  11   1       48.05       40.28      6.06 o
  -3  11   1      242.49      220.68     15.91 o
  -2  11   1      161.75      160.31     12.26 o
  -1  11   1       98.19       85.85     24.46 o
   0  11   1     2011.84     2021.59     96.94 o
   1  11   1      957.51      890.66     45.05 o
   2  11   1      328.94      295.97     14.31 o
   3  11   1        6.61        4.01      4.53 o
   4  11   1        2.81       -3.56      4.53 o
   5  11   1       31.25       30.07      4.70 o
   6  11   1      105.67      100.24      7.61 o
   7  11   1       41.90       67.84      7.38 o
  -6  12   1       70.47       94.80     12.26 o
  -5  12   1       24.38       14.16      8.61 o
  -4  12   1       33.22       40.75      9.10 o
  -3  12   1        0.12       -2.83      6.78 o
  -2  12   1       37.28       37.75      5.85 o
  -1  12   1      324.16      282.34     18.20 o
   0  12   1      187.66      168.43     13.17 o
   1  12   1       33.99       49.57      8.19 o
   2  12   1       73.77       75.87      7.16 o
   3  12   1        3.26        0.00     14.16 o
   4  12   1      175.26      173.27     14.56 o
   5  12   1       15.03       15.45      8.19 o
   6  12   1       17.57       29.67     12.23 o
  -6  13   1       53.72       51.81     10.81 o
  -5  13   1        0.13       -7.70      7.70 o
  -4  13   1      125.69      131.02     16.73 o
  -3  13   1       32.36       40.08      8.61 o
  -2  13   1       99.35       97.23     10.92 o
  -1  13   1      214.53      223.80     15.91 o
   0  13   1       27.49       30.92      7.28 o
   1  13   1       75.52       48.95      8.19 o
   2  13   1      113.91      119.47      9.39 o
   3  13   1       48.38       51.40      9.52 o
   4  13   1        0.69       -3.86      7.28 o
   5  13   1       30.71       42.77     10.01 o
   6  13   1        7.27       -6.10      8.61 o
  -5  14   1       14.28       -1.93      9.10 o
  -4  14   1       34.80       15.45      8.19 o
  -3  14   1       57.31       61.11     14.80 o
  -2  14   1       24.88       18.48      7.70 o
  -1  14   1      256.63      300.16     19.55 o
   0  14   1       50.86       52.05      8.61 o
   1  14   1       72.03       80.50     10.01 o
   2  14   1      153.36      151.33     14.16 o
   3  14   1        0.94       -5.94      5.94 o
   4  14   1       30.14       18.21     17.38 o
   5  14   1       49.76       47.73     10.92 o
  -4  15   1       34.15        9.75     11.59 o
  -3  15   1       20.69       20.60      9.10 o
  -2  15   1       12.70       26.39      8.37 o
  -1  15   1        2.51       -6.78      6.78 o
   0  15   1       52.22       59.14      9.10 o
   1  15   1       43.10       32.11      8.61 o
   2  15   1       16.53       13.55      7.70 o
   3  15   1      107.39      114.85     17.97 o
   4  15   1       24.93       37.33     15.45 o
  -3  16   1       18.54       12.23      9.10 o
  -2  16   1       24.83       33.26     11.59 o
  -1  16   1      201.51      240.83     18.20 o
   0  16   1       52.58       43.07      9.52 o
   1  16   1       26.07       18.63     12.87 o
   2  16   1       42.77       41.19     15.45 o
   3  16   1        9.75       -9.01     12.87 o
   0  17   1      104.08      132.59     20.60 o
  -9   0   2        2.56       12.49      6.28 o
  -8   0   2      221.59      242.96     11.13 o
  -7   0   2       33.86       28.46      4.98 o
  -6   0   2      699.87      668.29     24.02 o
  -5   0   2       69.02       51.06      3.78 o
  -4   0   2      278.92      322.97     12.15 o
  -3   0   2    21262.91    21813.21    988.81 o
  -2   0   2   138936.36   122996.22   4606.92 o
  -1   0   2    13936.32    13262.28    500.37 o
   0   0   2     3376.80     3965.70    193.88 o
   1   0   2     3481.52     3818.07    182.36 o
   2   0   2     1461.56     1486.88     63.39 o
   3   0   2     2777.55     2852.22    107.62 o
   4   0   2     1162.40     1141.02     44.43 o
   5   0   2       14.63       21.46      3.57 o
   6   0   2     1268.28     1189.12     47.11 o
   7   0   2      637.96      593.02     22.22 o
   8   0   2       78.03       67.47      5.92 o
   9   0   2       15.85        7.65      5.20 o
  -9   1   2       70.75       79.11      5.27 o
  -8   1   2       98.09      126.23      6.40 o
  -7   1   2      197.53      172.48      6.01 o
  -6   1   2     1100.05     1012.38     24.86 o
  -5   1   2      100.87       93.22      3.59 o
  -4   1   2     1837.69     1677.60     39.80 o
  -3   1   2     1263.36     1074.86     27.86 o
  -2   1   2       34.13       68.17      4.99 o
  -1   1   2       95.95      117.44      3.77 o
   0   1   2     5320.31     5129.47    179.66 o
   1   1   2     9063.00     8942.51    221.67 o
   2   1   2     2358.25     2103.13     51.31 o
   3   1   2      129.05       74.28      3.00 o
   4   1   2       14.83        0.72      1.92 o
   5   1   2      277.35      255.39      8.30 o
   6   1   2       32.52       23.17      4.43 o
   7   1   2     1270.62     1332.33     32.74 o
   8   1   2        8.00       11.61      3.07 o
   9   1   2        1.15       -2.85      2.85 o
  -9   2   2       60.18       57.68      4.76 o
  -8   2   2      258.37      294.05      9.67 o
  -7   2   2      100.86       83.46      4.30 o
  -6   2   2      484.24      418.77     11.29 o
  -5   2   2      458.69      381.15     10.07 o
  -4   2   2     1810.48     1653.47     44.98 o
  -3   2   2     2437.07     1934.57     53.28 o
  -2   2   2      528.74      358.36     13.09 o
  -1   2   2     1008.40     1039.93     29.83 o
   0   2   2       76.46       75.71      2.57 o
   1   2   2    11215.13    10463.59    258.99 o
   2   2   2        4.88       13.59      1.10 o
   3   2   2      591.39      510.06     14.28 o
   4   2   2       83.41       32.76      2.41 o
   5   2   2     1057.88     1022.75     28.43 o
   6   2   2      947.20      904.04     23.74 o
   7   2   2       21.45       32.66      4.56 o
   8   2   2      125.62      106.73      5.17 o
   9   2   2       88.96      110.51      6.12 o
  -9   3   2      146.12      153.96      6.79 o
  -8   3   2       82.85       95.11      4.84 o
  -7   3   2        1.26        1.20      2.13 o
  -6   3   2      277.93      248.81      7.91 o
  -5   3   2      373.44      327.39      9.50 o
  -4   3   2       22.81       27.51      1.98 o
  -3   3   2      621.65      483.40     12.32 o
  -2   3   2      674.13      634.26     17.26 o
  -1   3   2     2081.55     2183.42     66.87 o
   0   3   2    42793.98    40193.39   1040.06 o
   1   3   2    10585.33    10374.32    257.04 o
   2   3   2     2317.13     2024.47     54.20 o
   3   3   2      722.56      802.94     23.95 o
   4   3   2       13.42       11.82      1.87 o
   5   3   2      338.98      347.21     10.15 o
   6   3   2       49.13       49.68      3.56 o
   7   3   2      835.88      845.50     22.82 o
   8   3   2      102.43      114.48      5.30 o
   9   3   2        0.08        7.57      3.21 o
  -9   4   2       17.22       18.55      3.80 o
  -8   4   2      188.47      191.04      6.79 o
  -7   4   2       13.07       14.04      2.56 o
  -6   4   2      141.24      140.00      5.44 o
  -5   4   2       15.20       14.51      1.92 o
  -4   4   2        0.99        2.26      1.61 o
  -3   4   2      182.68      188.39      6.93 o
  -2   4   2       56.87       35.23      2.00 o
  -1   4   2     3112.32     3081.24    101.70 o
   0   4   2     8962.36     9475.85    280.60 o
   1   4   2     1311.51     1232.76     30.88 o
   2   4   2      102.25       88.33      3.30 o
   3   4   2     1547.63     1587.95     40.44 o
   4   4   2      511.99      538.56     14.31 o
   5   4   2      100.09      102.46      4.22 o
   6   4   2      570.62      564.71     15.63 o
   7   4   2       71.47       71.33      4.20 o
   8   4   2        3.85        6.81      2.87 o
   9   4   2       66.81       72.66      5.30 o
  -9   5   2        6.90        6.78      4.63 o
  -8   5   2        6.06        3.61      3.03 o
  -7   5   2      135.39      123.40      5.06 o
  -6   5   2      262.73      247.47      7.50 o
  -5   5   2        4.63        2.57      1.57 o
  -4   5   2     1708.64     1603.83     40.57 o
  -3   5   2      296.58      304.35      8.36 o
  -2   5   2       31.94       33.52      1.93 o
  -1   5   2     8058.66     8260.97    356.66 o
   0   5   2     1061.22      929.60     29.41 o
   1   5   2       97.73      143.90      5.01 o
   2   5   2     1821.61     1612.61     44.30 o
   3   5   2      695.52      548.87     14.71 o
   4   5   2      187.77      221.20      6.27 o
   5   5   2       32.87       27.91      2.41 o
   6   5   2       99.73      105.03      4.67 o
   7   5   2      217.36      238.49      8.25 o
   8   5   2        3.76        0.60      2.67 o
   9   5   2        5.29        4.94      3.52 o
  -9   6   2        1.50        1.67      4.44 o
  -8   6   2        0.13       -0.71      3.95 o
  -7   6   2       32.44       29.46      3.60 o
  -6   6   2      826.02      775.65     19.49 o
  -5   6   2       55.35       56.96      2.93 o
  -4   6   2      380.21      304.13      8.73 o
  -3   6   2      323.54      290.37      8.94 o
  -2   6   2      455.13      329.71     13.40 o
  -1   6   2       24.08       19.29      1.31 o
   0   6   2        5.88        1.99      1.00 o
   1   6   2     1022.69     1046.54     30.61 o
   2   6   2      299.57      371.04     11.93 o
   3   6   2     2230.31     2362.18     64.64 o
   4   6   2     1389.53     1470.99     34.93 o
   5   6   2        0.45        2.33      1.77 o
   6   6   2       59.34       68.53      3.62 o
   7   6   2       30.19       37.18      3.27 o
   8   6   2        3.34        5.58      2.71 o
   9   6   2        0.26        5.58      4.73 o
  -8   7   2       29.84       33.05      4.02 o
  -7   7   2        5.91        5.17      3.00 o
  -6   7   2      305.79      282.35      9.16 o
  -5   7   2      301.97      290.69      8.19 o
  -4   7   2        4.60       -0.29      1.64 o
  -3   7   2       14.97       12.35      1.79 o
  -2   7   2       62.91       46.07      7.36 o
  -1   7   2     1140.76     1068.56     42.33 o
   0   7   2     4073.67     3871.81    117.49 o
   1   7   2       38.44       38.33      3.16 o
   2   7   2      413.36      384.36     13.94 o
   3   7   2        1.01        7.05      2.07 o
   4   7   2        9.68       10.18      2.34 o
   5   7   2      539.70      505.93     13.04 o
   6   7   2      201.90      196.68      6.56 o
   7   7   2      330.82      330.99     10.33 o
   8   7   2       25.74       32.41      4.23 o
  -8   8   2        2.04        5.29      4.07 o
  -7   8   2       40.87       39.17      3.87 o
  -6   8   2       72.57       71.57      4.68 o
  -5   8   2      358.17      326.38     10.84 o
  -4   8   2        0.74        0.80      2.40 o
  -3   8   2      164.37      144.27      5.34 o
  -2   8   2        4.41       -0.31      1.77 o
  -1   8   2      192.09      165.94      6.22 o
   0   8   2     2433.24     2440.92     80.85 o
   1   8   2       16.82        4.07      4.48 o
   2   8   2      153.58      120.26      5.10 o
   3   8   2     1170.41     1269.99     38.58 o
   4   8   2      454.19      474.86     15.71 o
   5   8   2        4.72        7.89      2.42 o
   6   8   2      157.73      150.46      5.82 o
   7   8   2       19.25       21.22      3.56 o
   8   8   2        8.98       11.16      4.36 o
  -8   9   2        0.53       -2.25      4.59 o
  -7   9   2        5.14       -1.13      3.11 o
  -6   9   2       41.58       33.09      3.73 o
  -5   9   2       64.85       57.74      4.73 o
  -4   9   2      214.51      200.99      8.23 o
  -3   9   2      157.90      152.94     10.79 o
  -2   9   2      214.88      228.08      8.34 o
  -1   9   2       22.47       26.80      2.17 o
   0   9   2        1.34        0.68      3.50 o
   1   9   2     1167.72     1151.47     38.94 o
   2   9   2      622.38      569.55     24.02 o
   3   9   2       15.47       25.15      2.79 o
   4   9   2      140.52      140.11      6.45 o
   5   9   2        1.31        4.00      2.42 o
   6   9   2       99.58      103.85      6.19 o
   7   9   2        0.17        4.78      4.02 o
   8   9   2       10.37       21.73      5.47 o
  -7  10   2        0.50        1.93      5.76 o
  -6  10   2        0.08       -3.78      3.78 o
  -5  10   2       23.42       10.80      3.80 o
  -4  10   2      571.72      539.60     18.17 o
  -3  10   2       42.73       52.61      3.86 o
  -2  10   2       79.69       56.84      3.55 o
  -1  10   2        7.83        5.08      3.57 o
   0  10   2      627.61      585.25     24.77 o
   1  10   2      326.65      292.63     11.03 o
   2  10   2      278.02      292.59     13.86 o
   3  10   2        8.30        5.89      3.87 o
   4  10   2      105.05      105.66      6.51 o
   5  10   2       28.36       38.37      4.90 o
   6  10   2       70.89       74.99      6.69 o
   7  10   2        6.28       18.73      4.83 o
  -7  11   2       76.89       66.18      8.28 o
  -6  11   2       36.85       44.32      8.93 o
  -5  11   2        1.61        2.80      7.70 o
  -4  11   2       73.06       82.46     10.01 o
  -3  11   2        0.39       -8.81     10.94 o
  -2  11   2      120.80      123.46     11.35 o
  -1  11   2      137.67      178.18     30.25 o
   0  11   2       33.88       39.27      7.28 o
   1  11   2       22.85       23.00      5.73 o
   2  11   2      407.45      395.17     17.81 o
   3  11   2      328.43      275.97     14.08 o
   4  11   2        1.29        8.31      4.46 o
   5  11   2      385.44      360.57     15.03 o
   6  11   2       49.75       54.92      5.92 o
   7  11   2       97.15      129.80     12.63 o
  -6  12   2        0.25        3.79     10.94 o
  -5  12   2       22.97       10.91      8.61 o
  -4  12   2       75.00       92.06     10.81 o
  -3  12   2     1059.97     1011.52     50.97 o
  -2  12   2      957.47      960.83     48.69 o
  -1  12   2      519.13      512.47     28.17 o
   0  12   2       27.10       30.85      7.72 o
   1  12   2      267.00      238.64     28.32 o
   2  12   2       32.19       29.20      5.66 o
   3  12   2      329.39      368.84     22.29 o
   4  12   2      219.29      242.50     17.73 o
   5  12   2        0.76       -1.99      4.28 o
   6  12   2       31.30       32.08      6.00 o
  -6  13   2       13.50       -0.32      9.65 o
  -5  13   2       88.81      112.01     12.74 o
  -4  13   2        1.23       -7.70      7.70 o
  -3  13   2       57.36       51.82      9.10 o
  -2  13   2       56.57       51.52      9.10 o
  -1  13   2       48.63       41.23      7.70 o
   0  13   2       89.49       84.13      9.52 o
   1  13   2      395.35      392.48     23.81 o
   2  13   2      106.44      114.69     11.26 o
   3  13   2       14.24       -4.67      7.11 o
   4  13   2       33.78       29.13      8.61 o
   5  13   2        0.04       -7.65      9.65 o
   6  13   2        9.95       -6.44     12.87 o
  -5  14   2       25.75       13.34      9.89 o
  -4  14   2       95.74       92.86     11.83 o
  -3  14   2       13.56       -7.04     10.30 o
  -2  14   2        1.44        7.72      7.28 o
  -1  14   2        5.73       -6.37      6.37 o
   0  14   2       25.96       23.25      7.70 o
   1  14   2        6.40        4.21      6.78 o
   2  14   2       58.28       51.49      8.97 o
   3  14   2        6.47       -2.55      6.06 o
   4  14   2        4.25       -1.29     11.59 o
   5  14   2        2.71        3.86     12.87 o
  -4  15   2       32.10       18.39      9.52 o
  -3  15   2        0.34       -7.70      7.70 o
  -2  15   2       28.65       10.94     12.23 o
  -1  15   2       54.30       62.60     14.16 o
   0  15   2       37.71       67.08      9.52 o
   1  15   2       38.76       45.05     14.16 o
   2  15   2       60.27       68.22     15.45 o
   3  15   2        0.02        1.74      7.38 o
   4  15   2        0.83      -11.59     11.59 o
  -3  16   2        0.45       -9.15      9.65 o
  -2  16   2       15.20       13.01      8.61 o
  -1  16   2        2.09       -9.01     11.59 o
   0  16   2        8.77       -3.86     11.59 o
   1  16   2       12.18        1.29     11.59 o
   2  16   2       48.82       70.80     18.02 o
   3  16   2        4.78      -11.59     11.59 o
   0  17   2        3.51       10.30     12.87 o
  -9   1   3       42.16       45.86      4.58 o
  -8   1   3        5.68        5.52      2.85 o
  -7   1   3        1.11       -2.49      2.49 o
  -6   1   3       24.36       14.35      3.31 o
  -5   1   3      148.16      139.23      5.01 o
  -4   1   3      445.24      461.97     12.44 o
  -3   1   3     1536.73     1259.61     37.99 o
  -2   1   3    37494.89    35602.85    862.71 o
  -1   1   3      476.46      491.84     19.17 o
   0   1   3     2387.12     5066.34    177.67 o
   1   1   3     1082.57     1075.13     32.16 o
   2   1   3      126.22      138.76      4.70 o
   3   1   3       68.35       71.55      2.94 o
   4   1   3       29.15       13.84      1.65 o
   5   1   3      385.08      368.43     11.41 o
   6   1   3       38.44       42.95      3.81 o
   7   1   3      137.90      131.67      6.10 o
   8   1   3       31.20       16.93      3.20 o
   9   1   3       13.19        8.44      3.43 o
  -9   2   3        7.68        9.34      3.53 o
  -8   2   3       36.52       29.17      3.49 o
  -7   2   3       29.40       20.72      2.93 o
  -6   2   3       56.86       51.59      4.29 o
  -5   2   3      226.04      220.76      7.62 o
  -4   2   3     1611.83     1374.01     38.16 o
  -3   2   3      150.63      154.52      8.35 o
  -2   2   3       99.48       98.66      4.39 o
  -1   2   3     9450.51    10216.79    410.85 o
   0   2   3     1463.42     1460.12     44.77 o
   1   2   3      301.37      234.08      6.62 o
   2   2   3       66.35       79.89      2.85 o
   3   2   3     3576.04     3322.26     88.93 o
   4   2   3      175.28      171.89      5.89 o
   5   2   3      588.33      529.05     15.49 o
   6   2   3       66.16       65.52      5.85 o
   7   2   3      210.80      208.74      7.70 o
   8   2   3        9.51        7.86      3.31 o
   9   2   3       11.68        4.36      3.24 o
  -9   3   3        9.19        5.73      3.78 o
  -8   3   3       13.20       14.80      3.42 o
  -7   3   3       54.34       43.85      3.31 o
  -6   3   3      423.52      382.19     11.16 o
  -5   3   3       70.43       59.38      3.95 o
  -4   3   3      499.81      511.81     13.61 o
  -3   3   3       89.16       71.13      3.92 o
  -2   3   3     1255.66     1442.78     62.92 o
  -1   3   3     1921.41     2068.88     84.04 o
   0   3   3     3640.59     3755.81     95.35 o
   1   3   3       33.32       38.53      2.78 o
   2   3   3       37.92       49.24      2.24 o
   3   3   3       16.20       25.86      2.82 o
   4   3   3      684.06      816.71     22.76 o
   5   3   3      284.18      273.18      8.83 o
   6   3   3      182.99      168.10      6.28 o
   7   3   3       59.95       67.69      4.31 o
   8   3   3       55.94       50.77      3.96 o
   9   3   3        0.13       -0.93      3.10 o
  -9   4   3        1.36        2.25      3.77 o
  -8   4   3       17.97       15.31      2.86 o
  -7   4   3      216.41      194.32      6.52 o
  -6   4   3      197.72      182.54      6.01 o
  -5   4   3        9.16        7.69      2.43 o
  -4   4   3        6.56        8.79      1.52 o
  -3   4   3     2860.82     2644.83     70.39 o
  -2   4   3      839.39      923.03     36.79 o
  -1   4   3     3366.06     3533.56    144.74 o
   0   4   3    16731.88    16154.54    388.98 o
   1   4   3     6061.04     6072.94    161.72 o
   2   4   3      744.85      722.76     20.00 o
   3   4   3     2944.03     2951.13     87.97 o
   4   4   3      163.97      174.05      5.91 o
   5   4   3      384.91      404.07     11.34 o
   6   4   3      328.65      332.14     10.15 o
   7   4   3        7.05        8.32      3.94 o
   8   4   3        6.06       10.31      2.99 o
   9   4   3        8.56        7.01      3.69 o
  -9   5   3       81.58       90.57      7.09 o
  -8   5   3       30.17       22.80      3.66 o
  -7   5   3       33.46       28.59      3.02 o
  -6   5   3       47.67       48.22      3.05 o
  -5   5   3       86.08       84.25      3.49 o
  -4   5   3      158.80      164.65      8.44 o
  -3   5   3       71.01      107.23      7.64 o
  -2   5   3       46.10       44.55      3.20 o
  -1   5   3     4073.57     3979.76    131.32 o
   0   5   3     3301.56     3717.81    102.80 o
   1   5   3       18.08       10.70      1.56 o
   2   5   3        2.71        3.96      1.31 o
   3   5   3       69.27       55.96      2.88 o
   4   5   3      180.21      202.01      5.89 o
   5   5   3       34.56       31.07      2.56 o
   6   5   3      101.96      102.69      4.67 o
   7   5   3       31.04       31.60      3.27 o
   8   5   3       46.44       59.62      4.16 o
   9   5   3        0.14       -0.68      3.62 o
  -9   6   3       13.96       16.13      5.24 o
  -8   6   3       12.16       21.80      3.52 o
  -7   6   3      278.41      250.41      8.66 o
  -6   6   3        2.65        5.11      2.26 o
  -5   6   3       65.79       69.86      3.19 o
  -4   6   3       76.15       69.46      3.30 o
  -3   6   3     1371.94     1422.81     55.84 o
  -2   6   3        9.24       12.71      2.93 o
  -1   6   3       72.04       42.16      3.99 o
   0   6   3      986.63      945.78     30.16 o
   1   6   3        8.25       12.33      1.73 o
   2   6   3      421.41      420.31     12.05 o
   3   6   3      358.87      329.75      9.94 o
   4   6   3      115.95      116.76      4.46 o
   5   6   3      342.32      334.62      9.05 o
   6   6   3      100.54       95.77      4.23 o
   7   6   3      124.12      147.25      5.86 o
   8   6   3        0.00        2.93      2.66 o
   9   6   3       12.54       18.02      4.71 o
  -8   7   3       16.71       15.55      3.67 o
  -7   7   3      108.02       96.63      5.08 o
  -6   7   3      802.02      721.49     19.89 o
  -5   7   3       26.46       30.12      2.42 o
  -4   7   3     1028.57      921.01     28.29 o
  -3   7   3        6.80       11.94      1.77 o
  -2   7   3     6143.67     6341.79    302.01 o
  -1   7   3      382.17      365.68     13.22 o
   0   7   3     3005.22     3302.53    103.00 o
   1   7   3      872.13      931.08     31.27 o
   2   7   3        0.03        0.28      1.70 o
   3   7   3      224.97      242.12      7.79 o
   4   7   3       46.17       62.89      3.54 o
   5   7   3       62.83       77.14      3.50 o
   6   7   3      207.19      227.24      7.15 o
   7   7   3      225.80      229.96      7.66 o
   8   7   3       34.12       49.74      5.67 o
  -8   8   3       40.08       43.93      5.07 o
  -7   8   3       34.01       30.56      3.62 o
  -6   8   3      368.75      382.28     14.14 o
  -5   8   3       19.84       26.46      3.73 o
  -4   8   3        1.51        0.97      2.06 o
  -3   8   3      106.03       98.17      4.07 o
  -2   8   3       11.08        5.58      1.30 o
  -1   8   3       31.09       16.80      2.88 o
   0   8   3     3794.91     3981.71    135.66 o
   1   8   3        0.18        2.92      3.84 o
   2   8   3        8.53        7.90      1.77 o
   3   8   3      101.74       87.93      4.43 o
   4   8   3      138.05      163.37      7.48 o
   5   8   3      191.66      180.64      6.88 o
   6   8   3      102.58      108.58      5.68 o
   7   8   3       87.64      104.10      5.21 o
   8   8   3       28.83       36.48      5.63 o
  -8   9   3       19.99       19.74      4.99 o
  -7   9   3        2.20        3.30      5.08 o
  -6   9   3       26.30       32.29      4.59 o
  -5   9   3      320.59      334.33     12.50 o
  -4   9   3        0.02       -2.09      2.87 o
  -3   9   3      179.30      185.49      7.51 o
  -2   9   3      185.41      237.12     10.71 o
  -1   9   3      202.43      189.15     10.78 o
   0   9   3      529.81      608.34     19.60 o
   1   9   3      154.76      161.00      8.38 o
   2   9   3     1305.77     1371.08     46.21 o
   3   9   3       38.99       49.74      3.53 o
   4   9   3     1024.34     1020.72     31.80 o
   5   9   3       20.56       24.37      3.63 o
   6   9   3      274.88      287.45     10.07 o
   7   9   3        0.22        0.12      4.25 o
   8   9   3       14.54       24.87      5.50 o
  -7  10   3       27.85       36.19      9.10 o
  -6  10   3        5.21       -1.08      3.97 o
  -5  10   3        0.06        2.71      3.65 o
  -4  10   3       56.39       51.97      4.28 o
  -3  10   3       51.38       47.35      4.45 o
  -2  10   3       36.71       31.55      5.31 o
  -1  10   3        0.89       -3.44      3.57 o
   0  10   3     1098.27     1056.73     42.85 o
   1  10   3       36.29       37.61      3.89 o
   2  10   3      438.98      441.94     19.56 o
   3  10   3       78.38       74.93      5.41 o
   4  10   3        0.00       -0.65      3.46 o
   5  10   3      274.51      279.07     10.64 o
   6  10   3      151.00      169.15      9.54 o
   7  10   3       51.10       72.09      9.66 o
  -7  11   3        2.34       -8.33      8.33 o
  -6  11   3       83.74       79.71     22.53 o
  -5  11   3       13.70       17.55     15.45 o
  -4  11   3        1.39       15.93      7.11 o
  -3  11   3       46.26       38.23      9.01 o
  -2  11   3     1960.53     1903.07     92.38 o
  -1  11   3     2874.26     2726.56    130.16 o
   0  11   3      306.41      301.31     14.83 o
   1  11   3      153.17      138.07      7.46 o
   2  11   3      191.55      179.31      9.25 o
   3  11   3        7.24       -1.82      3.32 o
   4  11   3      164.95      164.04      8.50 o
   5  11   3      273.52      290.92     13.08 o
   6  11   3      106.73      123.70      7.94 o
   7  11   3      102.45      127.82     13.56 o
  -6  12   3       88.75       91.07     12.65 o
  -5  12   3       28.82       22.66      8.97 o
  -4  12   3        5.28        8.03      7.38 o
  -3  12   3       38.08       28.51      7.70 o
  -2  12   3       77.16       84.47     10.94 o
  -1  12   3      122.11      112.91     10.44 o
   0  12   3      409.26      404.96     39.90 o
   1  12   3        8.08        3.47      5.86 o
   2  12   3      151.26      166.61     11.10 o
   3  12   3       77.47       86.01     11.59 o
   4  12   3        0.37       -3.21      4.17 o
   5  12   3       39.13       42.54      6.96 o
   6  12   3       40.73       43.72      7.78 o
  -6  13   3       94.59      102.54     12.99 o
  -5  13   3       19.49       12.23      9.10 o
  -4  13   3      224.04      222.44     20.60 o
  -3  13   3      234.27      220.77     32.82 o
  -2  13   3      256.00      240.19     16.82 o
  -1  13   3      140.20      143.08     17.38 o
   0  13   3      120.68      128.27     11.35 o
   1  13   3       56.63       66.79      9.52 o
   2  13   3        0.08       -4.67      4.67 o
   3  13   3        2.29       -3.26      6.78 o
   4  13   3       21.98       21.88     12.87 o
   5  13   3        5.10       -2.57     11.59 o
   6  13   3       31.24       32.29      7.78 o
  -5  14   3       64.98       89.74     18.67 o
  -4  14   3        3.02       -0.68      8.61 o
  -3  14   3      100.61      121.14     14.16 o
  -2  14   3       50.37       60.33      9.52 o
  -1  14   3       65.53       75.15     19.95 o
   0  14   3      567.54      485.29     27.26 o
   1  14   3        0.03       -7.72     10.30 o
   2  14   3        9.06       29.61     12.87 o
   3  14   3        5.45       -0.40      7.11 o
   4  14   3        5.18        2.57     12.87 o
   5  14   3       58.16       52.78     16.73 o
  -4  15   3       16.25       -3.86      9.10 o
  -3  15   3        0.32       -7.11      7.11 o
  -2  15   3       11.52        2.20      7.70 o
  -1  15   3      209.47      184.08     21.88 o
   0  15   3       13.45        9.01     11.59 o
   1  15   3      170.84      222.69     24.46 o
   2  15   3       40.12       66.94     16.73 o
   3  15   3       29.64       35.09     12.87 o
   4  15   3       64.78       76.23     11.83 o
  -3  16   3       65.47       95.26     19.31 o
  -2  16   3       56.27       47.63     15.45 o
  -1  16   3        2.36       -5.15     11.59 o
   0  16   3       81.05       69.51     15.45 o
   1  16   3        8.64        1.29     11.59 o
   2  16   3      164.96      203.39     25.75 o
   3  16   3       52.25       60.50     18.02 o
  -9   0   4       87.09       74.78      7.33 o
  -8   0   4       47.74       46.09      6.43 o
  -7   0   4       28.45       35.44      5.32 o
  -6   0   4        7.30        3.92      4.54 o
  -5   0   4      329.09      305.44     13.44 o
  -4   0   4    17900.49    15985.54    601.01 o
  -3   0   4     2017.41     1692.55     64.39 o
  -2   0   4    54720.06    49627.68   2491.03 o
  -1   0   4    22784.46    21161.45    849.49 o
   0   0   4     3558.16     4104.60    195.11 o
   1   0   4     7454.32     7126.22    340.19 o
   2   0   4       22.70        6.57      1.49 o
   3   0   4     5406.19     5631.54    213.01 o
   4   0   4      180.69      175.97      8.33 o
   5   0   4     2401.57     2503.70     96.01 o
   6   0   4      341.46      324.27     15.15 o
   7   0   4      348.21      319.55     15.70 o
   8   0   4      197.20      229.79     11.13 o
   9   0   4       71.55       95.05      8.18 o
  -9   1   4        0.20        8.74      3.20 o
  -8   1   4      265.60      269.37      9.43 o
  -7   1   4       19.39        6.69      2.69 o
  -6   1   4       17.67       25.09      2.74 o
  -5   1   4      265.16      257.96      8.30 o
  -4   1   4      643.09      622.39     18.92 o
  -3   1   4     4831.22     4513.26    133.75 o
  -2   1   4      416.79      449.71     17.08 o
  -1   1   4     2846.11     3515.67    206.06 o
   0   1   4     1757.39     1916.73     78.33 o
   1   1   4     7272.48     7340.04    246.99 o
   2   1   4        8.36       11.52      1.42 o
   3   1   4      922.95      857.24     23.64 o
   4   1   4     1732.40     1975.94     53.23 o
   5   1   4     1081.69     1032.89     28.78 o
   6   1   4      206.03      194.64      7.42 o
   7   1   4        0.01       -2.87      2.87 o
   8   1   4       31.88       22.12      3.49 o
   9   1   4       56.24       71.81      4.75 o
  -9   2   4      146.90      165.07      7.41 o
  -8   2   4       29.03       23.30      3.39 o
  -7   2   4        8.74        7.75      3.07 o
  -6   2   4      103.65       76.94      4.89 o
  -5   2   4      382.85      356.34     10.96 o
  -4   2   4      207.60      192.33      9.00 o
  -3   2   4      683.69      726.76     25.07 o
  -2   2   4     2006.56     2035.27     66.75 o
  -1   2   4      620.21      652.46     47.29 o
   0   2   4     3462.60     3508.88    142.86 o
   1   2   4       21.16        4.99      0.78 o
   2   2   4     4239.33     3890.26    115.39 o
   3   2   4     1963.81     1965.11     58.79 o
   4   2   4     1718.42     1582.99     43.03 o
   5   2   4       12.50        9.13      2.30 o
   6   2   4      360.13      335.10     12.03 o
   7   2   4      513.21      516.10     14.93 o
   8   2   4        0.00       -3.67      3.67 o
   9   2   4        8.34       10.65      3.27 o
  -9   3   4       34.63       41.09      4.81 o
  -8   3   4       44.47       43.49      3.56 o
  -7   3   4        2.28       -2.95      4.41 o
  -6   3   4      281.60      221.65      7.27 o
  -5   3   4      603.90      515.11     14.04 o
  -4   3   4     1482.17     1357.61     34.99 o
  -3   3   4     3535.18     3497.48    106.50 o
  -2   3   4     1294.05     1340.42     51.28 o
  -1   3   4     5066.87     5524.69    241.48 o
   0   3   4      966.90     1099.30     34.69 o
   1   3   4      426.77      445.93     12.30 o
   2   3   4     2346.28     2083.88     62.11 o
   3   3   4      307.38      318.08     10.66 o
   4   3   4       22.20       45.28      2.69 o
   5   3   4      144.72      153.86      5.95 o
   6   3   4      871.49      841.74     24.17 o
   7   3   4       68.57       64.85      4.20 o
   8   3   4      127.19      129.53      6.14 o
   9   3   4       23.76       19.96      4.23 o
  -9   4   4       58.07       60.21      7.06 o
  -8   4   4       11.26       12.12      3.32 o
  -7   4   4       77.78       79.21      4.54 o
  -6   4   4      571.03      499.51     13.95 o
  -5   4   4      314.92      256.80      7.76 o
  -4   4   4      780.98      739.41     19.40 o
  -3   4   4      585.63      490.12     16.69 o
  -2   4   4      192.53      158.88      7.90 o
  -1   4   4      492.47      442.27     23.04 o
   0   4   4      290.54      342.29      9.38 o
   1   4   4      148.18      105.61      5.09 o
   2   4   4       92.73      111.31      3.83 o
   3   4   4      269.63      254.08      8.96 o
   4   4   4       30.71       21.16      2.39 o
   5   4   4      660.85      622.52     19.80 o
   6   4   4       14.38       16.18      2.62 o
   7   4   4      573.94      582.39     16.58 o
   8   4   4       13.69       17.43      3.53 o
   9   4   4       13.51       23.25      4.17 o
  -9   5   4       11.55        8.03      4.89 o
  -8   5   4      157.75      155.85      7.20 o
  -7   5   4       70.19       50.39      4.20 o
  -6   5   4       17.57       29.49      2.77 o
  -5   5   4       33.49       29.78      2.21 o
  -4   5   4        0.96        1.25      1.75 o
  -3   5   4       28.23       32.15      3.12 o
  -2   5   4       21.36       17.10      4.27 o
  -1   5   4      477.89      430.69     19.14 o
   0   5   4      933.79      949.17     25.29 o
   1   5   4     6576.15     6650.55    172.48 o
   2   5   4       44.19       48.56      2.61 o
   3   5   4     1351.26     1218.19     33.64 o
   4   5   4       29.54       40.66      2.91 o
   5   5   4      282.31      271.69      8.28 o
   6   5   4       47.38       39.97      3.37 o
   7   5   4       56.98       54.46      4.07 o
   8   5   4       27.37       25.60      4.10 o
   9   5   4        0.13       11.67      4.13 o
  -8   6   4      148.94      150.71      7.29 o
  -7   6   4       55.22       52.34      4.15 o
  -6   6   4        8.94        9.93      2.81 o
  -5   6   4       16.40       13.40      1.68 o
  -4   6   4        1.92       -1.66      2.15 o
  -3   6   4      212.63      229.63      9.83 o
  -2   6   4      374.10      400.80     35.09 o
  -1   6   4     3985.59     4183.14    146.59 o
   0   6   4     8248.87     8834.26    261.83 o
   1   6   4     1346.59     1704.29     45.98 o
   2   6   4      515.33      629.62     19.50 o
   3   6   4      301.59      298.20     10.18 o
   4   6   4       20.74       24.13      2.30 o
   5   6   4      187.24      180.98      5.73 o
   6   6   4       48.64       51.72      3.41 o
   7   6   4       64.15       67.93      4.19 o
   8   6   4       11.91       19.80      3.53 o
  -8   7   4       46.42       46.85      4.53 o
  -7   7   4        3.38       10.77      3.24 o
  -6   7   4       64.02       58.09      4.49 o
  -5   7   4       26.27       24.83      3.62 o
  -4   7   4      526.71      556.73     22.46 o
  -3   7   4      333.60      332.32     19.88 o
  -2   7   4      455.99      507.34     27.31 o
  -1   7   4       19.27       30.89      3.48 o
   0   7   4       71.36       94.07      6.81 o
   1   7   4     1479.04     1523.15     46.94 o
   2   7   4        1.57        4.84      1.30 o
   3   7   4      556.48      549.22     16.06 o
   4   7   4      492.37      450.62     12.55 o
   5   7   4        0.14        0.17      1.87 o
   6   7   4      317.84      326.39      9.47 o
   7   7   4       27.95       32.88      4.32 o
   8   7   4       43.69       53.48      4.26 o
  -8   8   4        2.21       -1.16      4.52 o
  -7   8   4      134.11      137.88     11.00 o
  -6   8   4       30.70       35.91      5.18 o
  -5   8   4       12.75       25.12      4.52 o
  -4   8   4      184.67      179.28      8.80 o
  -3   8   4       80.49       66.50      6.13 o
  -2   8   4      205.65      185.33     27.92 o
  -1   8   4      649.49      729.96     25.10 o
   0   8   4      159.77      142.60     10.20 o
   1   8   4      428.13      413.68     12.66 o
   2   8   4      445.40      506.17     16.28 o
   3   8   4       32.96       39.37      3.28 o
   4   8   4       53.11       52.21      3.44 o
   5   8   4      227.24      210.18      7.07 o
   6   8   4        4.25        3.67      2.54 o
   7   8   4       70.95       80.57      5.04 o
   8   8   4        3.80        6.29      4.71 o
  -8   9   4       26.32       34.45      6.07 o
  -7   9   4       19.23       26.03      5.40 o
  -6   9   4       11.04       12.52      4.82 o
  -5   9   4      320.87      341.54     14.27 o
  -4   9   4      150.57      120.64      7.04 o
  -3   9   4      274.65      311.23     18.95 o
  -2   9   4        0.46        0.60      2.09 o
  -1   9   4      706.66      689.73     33.56 o
   0   9   4      460.10      458.51     15.25 o
   1   9   4      388.60      411.23     14.46 o
   2   9   4       26.64       35.92      4.80 o
   3   9   4        2.70        9.61      2.39 o
   4   9   4        0.19       -3.43      3.91 o
   5   9   4        1.04        6.13      4.73 o
   6   9   4       57.09       61.36      6.35 o
   7   9   4        1.79        4.90      3.99 o
   8   9   4       65.40       69.97      7.55 o
  -7  10   4       10.26       12.69      5.26 o
  -6  10   4      266.47      270.24     14.28 o
  -5  10   4      309.20      330.23     16.74 o
  -4  10   4       33.52       29.73      5.76 o
  -3  10   4       70.39       68.48      5.09 o
  -2  10   4      196.12      201.48     11.01 o
  -1  10   4      813.52      796.37     32.93 o
   0  10   4        1.73        1.52      3.46 o
   1  10   4      208.20      203.35      8.59 o
   2  10   4      187.47      179.28      8.22 o
   3  10   4       17.47        9.77      3.52 o
   4  10   4      235.80      235.46     10.83 o
   5  10   4       47.06       54.08      5.57 o
   6  10   4       41.51       49.04      5.83 o
   7  10   4      234.32      257.87     14.40 o
  -7  11   4       54.16       62.81     11.13 o
  -6  11   4       12.98       15.51      8.33 o
  -5  11   4      132.12      133.55     20.60 o
  -4  11   4       58.53       79.72     20.60 o
  -3  11   4       46.23       56.97      8.33 o
  -2  11   4       71.56       72.50      7.08 o
  -1  11   4        0.26        4.76      7.98 o
   0  11   4        1.51        8.95      4.16 o
   1  11   4      740.14      683.44     23.28 o
   2  11   4       19.28       12.99      3.91 o
   3  11   4      791.10      727.56     25.94 o
   4  11   4        0.11       -2.96      3.62 o
   5  11   4       90.89      103.14      7.18 o
   6  11   4        0.04       -4.94      4.94 o
   7  11   4        4.51       -5.01      8.04 o
  -6  12   4      137.32      127.54     13.91 o
  -5  12   4      579.50      684.05     84.96 o
  -4  12   4      511.76      515.75     29.08 o
  -3  12   4       11.15       -1.47      6.18 o
  -2  12   4       35.16       27.60      7.11 o
  -1  12   4       11.41        4.78      6.18 o
   0  12   4        1.35        0.30      5.86 o
   1  12   4      304.07      262.17     19.31 o
   2  12   4      145.31      142.67     10.02 o
   3  12   4       64.17       57.93     14.16 o
   4  12   4       60.53       52.99      5.93 o
   5  12   4       88.05       83.33      7.46 o
   6  12   4       71.13       83.77     12.16 o
  -6  13   4        6.77        5.70      9.27 o
  -5  13   4       40.27       51.92     10.81 o
  -4  13   4       52.39       49.74      9.89 o
  -3  13   4        9.97       -1.53      7.11 o
  -2  13   4       43.88       43.77      8.61 o
  -1  13   4      339.49      339.29     20.88 o
   0  13   4      124.31      135.60     11.73 o
   1  13   4       19.62        5.15     10.30 o
   2  13   4        7.55       -3.86      6.18 o
   3  13   4       99.29      115.70     12.26 o
   4  13   4        5.65      -11.59     11.59 o
   5  13   4        0.58       -2.15      5.76 o
   6  13   4        1.62        2.73      6.78 o
  -5  14   4       69.97       69.93     12.06 o
  -4  14   4        0.07       -8.04      8.04 o
  -3  14   4        1.20       -7.11      7.11 o
  -2  14   4        3.66       -2.90      7.11 o
  -1  14   4        4.66        1.29     10.30 o
   0  14   4        1.22      -10.30     10.30 o
   1  14   4       11.83       10.30     11.59 o
   2  14   4        0.92        2.83      6.43 o
   3  14   4        7.29        6.51     12.23 o
   4  14   4        5.82        1.29     11.59 o
   5  14   4        2.54        5.15     14.16 o
  -4  15   4        5.65       -7.99      8.61 o
  -3  15   4       11.52       20.60     14.16 o
  -2  15   4       53.71       36.04     14.16 o
  -1  15   4       10.64       16.73     12.87 o
   0  15   4        0.00        9.01     11.59 o
   1  15   4        0.87       -5.15     11.59 o
   2  15   4       32.86       21.88     12.87 o
   3  15   4        7.58       12.67      8.33 o
   4  15   4        0.17       -8.19      8.19 o
  -3  16   4        2.84       -9.01     12.87 o
  -2  16   4       36.47       10.30     12.87 o
  -1  16   4       74.82       59.21     16.73 o
   0  16   4       86.52       68.22     16.73 o
   1  16   4       14.66       34.76     14.16 o
   2  16   4       35.73       38.62     15.45 o
  -9   1   5        0.37        0.97      2.97 o
  -8   1   5        2.21       -3.07      3.07 o
  -7   1   5        4.23       -1.77      2.23 o
  -6   1   5     1396.82     1205.37     33.31 o
  -5   1   5     2304.84     2012.08     54.60 o
  -4   1   5     4228.70     3926.75    105.13 o
  -3   1   5       92.31      116.19      5.18 o
  -2   1   5     2134.53     1864.62     67.26 o
  -1   1   5     5516.27     6886.68    455.69 o
   0   1   5     5593.72     5913.16    239.88 o
   1   1   5        6.39        3.86      0.97 o
   2   1   5     5124.19     5141.87    152.01 o
   3   1   5      992.15     1017.51     27.93 o
   4   1   5      385.18      385.46     12.83 o
   5   1   5       23.21       27.64      2.69 o
   6   1   5        4.87        0.90      2.69 o
   7   1   5      173.45      183.79      7.63 o
   8   1   5       56.45       67.94      4.99 o
   9   1   5        9.89        9.43      3.54 o
  -9   2   5        0.83       -1.87      3.51 o
  -8   2   5        8.77       15.24      2.94 o
  -7   2   5       62.36       59.76      3.91 o
  -6   2   5      121.71      119.28      5.37 o
  -5   2   5       14.58       16.23      2.15 o
  -4   2   5       24.47       19.59      2.02 o
  -3   2   5      885.17      827.62     25.89 o
  -2   2   5     1092.77     1072.12     35.72 o
  -1   2   5      125.71      150.76     10.96 o
   0   2   5      644.90      632.31     26.62 o
   1   2   5     1162.97     1125.64     33.63 o
   2   2   5      655.70      610.48     18.80 o
   3   2   5      917.47      972.74     29.63 o
   4   2   5      887.33      894.92     24.95 o
   5   2   5      134.42      130.82      5.36 o
   6   2   5       72.30       80.10      4.46 o
   7   2   5       59.50       53.85      4.51 o
   8   2   5       35.77       43.49      4.17 o
   9   2   5       12.92       13.20      4.08 o
  -9   3   5       49.30       58.30      5.16 o
  -8   3   5       10.17       14.74      2.85 o
  -7   3   5       73.48       46.51      3.33 o
  -6   3   5      232.92      204.85      6.83 o
  -5   3   5      156.52      141.08      5.89 o
  -4   3   5      103.86       73.77      4.98 o
  -3   3   5       60.12       52.83      4.70 o
  -2   3   5     1917.87     2104.48    123.13 o
  -1   3   5      236.71      318.35     24.34 o
   0   3   5     5322.11     5234.70    177.29 o
   1   3   5      143.78      129.26      5.22 o
   2   3   5     1088.74     1228.58     37.20 o
   3   3   5     1493.99     1418.61     42.83 o
   4   3   5      100.35      109.35      4.53 o
   5   3   5       42.19       44.33      3.13 o
   6   3   5       30.72       25.42      3.36 o
   7   3   5        0.11       -0.58      2.98 o
   8   3   5       14.70        9.94      4.34 o
   9   3   5       16.72       12.42      4.11 o
  -9   4   5       52.51       57.02      5.16 o
  -8   4   5        5.75        2.67      3.27 o
  -7   4   5       66.93       67.61      3.92 o
  -6   4   5      195.67      179.08      6.33 o
  -5   4   5      115.72      110.93      6.75 o
  -4   4   5       89.34       81.54      3.51 o
  -3   4   5     2331.90     2392.39     80.82 o
  -2   4   5     3129.29     4018.43    223.89 o
  -1   4   5      201.25      183.21      9.31 o
   0   4   5       70.18       70.58      3.20 o
   1   4   5     1291.52     1340.56     39.74 o
   2   4   5       81.47       79.07      3.08 o
   3   4   5     1176.11     1229.92     37.42 o
   4   4   5      824.59      809.16     25.27 o
   5   4   5       69.99       77.63      5.09 o
   6   4   5      519.48      537.16     16.31 o
   7   4   5       77.32       65.57      4.57 o
   8   4   5        2.47        3.18      3.27 o
   9   4   5        0.27        1.07      3.85 o
  -9   5   5        0.86        0.30      4.81 o
  -8   5   5       27.92       28.93      3.77 o
  -7   5   5        2.73       -1.42      2.61 o
  -6   5   5      439.18      410.74     11.71 o
  -5   5   5       74.43       75.28      4.60 o
  -4   5   5      731.76      675.82     21.19 o
  -3   5   5        6.84        7.44      3.06 o
  -2   5   5      501.62      552.48     44.41 o
  -1   5   5      178.16      178.64      9.48 o
   0   5   5     1242.20     1374.81     43.09 o
   1   5   5      649.20      749.33     22.55 o
   2   5   5      957.20     1212.33     36.62 o
   3   5   5       25.68       25.46      2.24 o
   4   5   5      151.88      135.93      5.82 o
   5   5   5       86.94       77.98      4.19 o
   6   5   5        8.73       12.00      2.70 o
   7   5   5        5.45        3.02      3.73 o
   8   5   5      284.10      315.16     10.64 o
   9   5   5       12.13       19.95      4.62 o
  -8   6   5       36.58       54.39      5.63 o
  -7   6   5       18.38        8.75      4.13 o
  -6   6   5       57.92       62.27      5.24 o
  -5   6   5      375.13      352.49     13.49 o
  -4   6   5       43.17       39.04      3.18 o
  -3   6   5      516.69      521.15     22.78 o
  -2   6   5       15.07       23.33      4.83 o
  -1   6   5       59.00       64.09      5.51 o
   0   6   5       86.40       93.68      3.70 o
   1   6   5      584.20      585.13     16.80 o
   2   6   5      347.63      354.93     11.55 o
   3   6   5      818.90      856.10     26.28 o
   4   6   5      179.36      213.81      7.23 o
   5   6   5      156.63      169.34      5.97 o
   6   6   5        2.95        6.00      2.70 o
   7   6   5        1.81       -1.74      2.97 o
   8   6   5        2.66       14.36      3.41 o
  -8   7   5       13.27       18.36      4.90 o
  -7   7   5       30.71       22.53      4.49 o
  -6   7   5       36.53       42.60      5.33 o
  -5   7   5        1.41       -2.09      3.72 o
  -4   7   5      358.31      393.29     15.41 o
  -3   7   5      308.61      344.56     19.21 o
  -2   7   5      349.39      400.54     22.76 o
  -1   7   5      620.64      557.45     20.85 o
   0   7   5     1451.99     1231.57     34.91 o
   1   7   5     2304.96     2614.36     79.25 o
   2   7   5       10.69       11.71      2.00 o
   3   7   5      150.38      156.09      6.57 o
   4   7   5       28.89       31.40      2.62 o
   5   7   5      498.90      460.66     12.24 o
   6   7   5      332.09      316.57      9.27 o
   7   7   5      614.20      650.67     17.28 o
   8   7   5      347.89      405.59     14.06 o
  -8   8   5       25.38       25.31      5.99 o
  -7   8   5       15.00       22.68      5.41 o
  -6   8   5      229.81      237.44     12.62 o
  -5   8   5        4.92        7.18      4.00 o
  -4   8   5       42.62       63.02      6.13 o
  -3   8   5      132.74      122.82     17.72 o
  -2   8   5     1242.00     1439.88     71.41 o
  -1   8   5      645.10      658.09     25.84 o
   0   8   5      323.00      342.15     10.68 o
   1   8   5      272.80      239.56      8.15 o
   2   8   5       85.15       80.69      3.59 o
   3   8   5      139.35      141.13      5.45 o
   4   8   5      230.86      228.69      8.01 o
   5   8   5       15.42       16.01      3.22 o
   6   8   5      746.69      756.62     19.28 o
   7   8   5      132.65      148.03      6.06 o
   8   8   5        7.87       18.30      5.99 o
  -8   9   5        0.82       -3.11      5.48 o
  -7   9   5       29.97       19.01      5.06 o
  -6   9   5      124.77      134.96      8.45 o
  -5   9   5        3.76       -4.00      4.00 o
  -4   9   5       41.46       29.58      5.02 o
  -3   9   5       39.70       33.17      3.74 o
  -2   9   5       11.43       16.70      3.15 o
  -1   9   5        2.28        1.77      5.39 o
   0   9   5     1887.14     1746.51     53.73 o
   1   9   5       49.42       43.56      3.33 o
   2   9   5     1869.35     1686.11     56.48 o
   3   9   5       22.18       17.10      3.53 o
   4   9   5      531.40      513.23     19.05 o
   5   9   5       13.76       10.89      3.73 o
   6   9   5        0.08        5.55      3.95 o
   7   9   5       88.19       87.01      8.11 o
  -7  10   5       13.16        6.65      5.18 o
  -6  10   5       90.27       90.61      7.24 o
  -5  10   5       59.72       61.07      5.99 o
  -4  10   5      144.68      148.67     13.19 o
  -3  10   5        9.70       -2.20      7.50 o
  -2  10   5      366.22      378.44     17.81 o
  -1  10   5      163.33      186.09     10.79 o
   0  10   5        3.36        5.05      3.72 o
   1  10   5      592.30      566.72     21.66 o
   2  10   5       13.42       10.11      2.78 o
   3  10   5      218.55      205.51      9.27 o
   4  10   5       30.98       22.74      4.15 o
   5  10   5        7.06        7.06      4.77 o
   6  10   5       56.68       69.73      6.13 o
   7  10   5       21.25       23.87      5.89 o
  -7  11   5       32.21       39.83     10.20 o
  -6  11   5        3.34        4.15     19.95 o
  -5  11   5       41.38       39.61      8.97 o
  -4  11   5      581.67      639.15     28.46 o
  -3  11   5      924.64      934.84     39.11 o
  -2  11   5      100.68      110.25      7.84 o
  -1  11   5      234.22      206.38     14.36 o
   0  11   5     1788.21     1766.12     71.53 o
   1  11   5       85.67       77.93      7.72 o
   2  11   5      112.60      101.36      5.71 o
   3  11   5       92.02       77.09      7.01 o
   4  11   5       13.57        0.20      5.51 o
   5  11   5      430.78      409.90     19.11 o
   6  11   5       99.86      112.15      9.02 o
   7  11   5       93.03       99.67     12.65 o
  -6  12   5       53.21       68.93     11.13 o
  -5  12   5       54.07       73.89     10.81 o
  -4  12   5       13.50       17.75      8.33 o
  -3  12   5       46.02       40.95      8.04 o
  -2  12   5       48.31       60.57      8.04 o
  -1  12   5      211.35      216.98     15.16 o
   0  12   5       36.56       32.26      9.01 o
   1  12   5      277.51      247.15     25.75 o
   2  12   5       16.70       22.38      5.85 o
   3  12   5      108.33      141.24     13.13 o
   4  12   5      199.45      198.28     11.68 o
   5  12   5       11.29       23.79      5.23 o
   6  12   5      113.07      113.66      9.34 o
  -5  13   5      273.08      266.46     20.60 o
  -4  13   5       20.40        3.58      9.01 o
  -3  13   5       15.95        7.72      7.11 o
  -2  13   5       12.74       -6.18      6.18 o
  -1  13   5        8.82       11.59     10.30 o
   0  13   5      144.97      155.76     19.31 o
   1  13   5        1.90        3.86     11.59 o
   2  13   5        5.15       -4.78      6.18 o
   3  13   5        7.10        3.10      9.01 o
   4  13   5        3.13        1.47      4.78 o
   5  13   5       18.18       17.11      6.78 o
  -5  14   5       37.14       48.85     11.13 o
  -4  14   5       72.91       67.32     10.81 o
  -3  14   5       17.59        7.72     12.87 o
  -2  14   5      289.61      288.34     29.61 o
  -1  14   5       61.40       36.04     14.16 o
   0  14   5       53.91       64.36     15.45 o
   1  14   5      155.43      166.06     21.88 o
   2  14   5        2.02       -1.54      7.72 o
   3  14   5       30.20       40.01     14.16 o
   4  14   5       24.43       33.47     15.45 o
   5  14   5        2.71       -3.86     12.87 o
  -4  15   5        7.72       -5.15     14.16 o
  -3  15   5       50.19       46.34     16.73 o
  -2  15   5       22.91       14.16     12.87 o
  -1  15   5       43.46       39.90     15.45 o
   0  15   5      214.84      200.81     24.46 o
   1  15   5       30.82       38.62     14.16 o
   2  15   5       88.33       78.52     16.73 o
   3  15   5        2.13       -8.04      8.04 o
   4  15   5        3.80       -3.86      9.10 o
  -2  16   5       11.44        3.86     14.16 o
  -1  16   5        1.21      -12.87     12.87 o
   0  16   5       34.72       29.61     14.16 o
   1  16   5       95.62      108.13     19.31 o
   2  16   5        7.22        7.72     14.16 o
  -9   0   6        4.56       17.83      4.82 o
  -8   0   6        6.34        9.53      4.00 o
  -7   0   6        2.15        7.42      6.14 o
  -6   0   6     1071.82      882.88     35.26 o
  -5   0   6        0.75       18.66      3.19 o
  -4   0   6    14894.80    12941.95    617.65 o
  -3   0   6    14206.72    12387.53    590.81 o
  -2   0   6     1525.12     1474.26     71.84 o
  -1   0   6       71.22       78.52      6.37 o
   0   0   6       27.76       68.34      4.94 o
   1   0   6     3668.85     4254.85    203.74 o
   2   0   6        7.55       -0.26      2.14 o
   3   0   6     8279.78     8136.37    306.84 o
   4   0   6      280.72      266.18     19.95 o
   5   0   6      372.36      359.72     16.02 o
   6   0   6     1115.20     1093.12     47.58 o
   7   0   6       92.51      112.05     11.21 o
   8   0   6      275.53      303.02     15.49 o
   9   0   6       15.21       27.12      7.60 o
  -9   1   6       86.01       87.15      5.18 o
  -8   1   6        2.75        6.09      2.81 o
  -7   1   6       82.90       85.01      4.60 o
  -6   1   6       31.06       36.13      5.01 o
  -5   1   6      381.13      326.48     10.03 o
  -4   1   6        6.92        4.86      4.02 o
  -3   1   6     1390.71     1365.28     46.80 o
  -2   1   6     1308.00     1412.67     65.56 o
  -1   1   6     2863.81     3455.53    252.69 o
   0   1   6       61.77       74.54      4.15 o
   1   1   6      332.69      306.59     11.06 o
   2   1   6      330.90      333.91     10.88 o
   3   1   6     1149.26     1296.06     39.36 o
   4   1   6       18.71       16.11      2.23 o
   5   1   6       18.29       15.38      2.65 o
   6   1   6      151.70      180.05      7.23 o
   7   1   6      257.45      262.22      9.62 o
   8   1   6        0.71        1.39      3.55 o
   9   1   6       81.46      125.19      7.54 o
  -9   2   6       53.10       77.78      8.43 o
  -8   2   6       39.43       37.23      3.34 o
  -7   2   6        1.76        4.51      2.89 o
  -6   2   6       12.87       16.66      2.62 o
  -5   2   6       73.85       78.45      4.08 o
  -4   2   6     1417.97     1389.02     42.93 o
  -3   2   6     2951.96     2764.78    107.08 o
  -2   2   6      882.13      857.47     47.24 o
  -1   2   6        0.28        1.25      0.96 o
   0   2   6     3143.57     2913.47    118.97 o
   1   2   6     1313.88     1448.24     49.68 o
   2   2   6     2813.53     2708.56     80.71 o
   3   2   6       17.27       42.31      2.94 o
   4   2   6     2507.62     2765.67     74.52 o
   5   2   6      210.76      196.49      7.02 o
   6   2   6      144.95      135.02      6.09 o
   7   2   6       25.58       32.08      3.66 o
   8   2   6        9.99        9.80      3.53 o
   9   2   6       19.71       32.50      4.84 o
  -9   3   6       38.58       47.49      4.95 o
  -8   3   6        6.11        5.37      3.22 o
  -7   3   6      330.93      318.59      9.84 o
  -6   3   6      426.34      373.76     10.88 o
  -5   3   6        6.71        0.64      1.83 o
  -4   3   6      375.63      363.80     20.42 o
  -3   3   6      154.34      144.89      9.89 o
  -2   3   6     4685.05     5533.39    305.49 o
  -1   3   6     2924.94     3446.11    222.25 o
   0   3   6      925.48      985.65     40.90 o
   1   3   6      984.99     1135.22     39.16 o
   2   3   6      298.74      265.31      8.78 o
   3   3   6     1149.33     1324.61     40.19 o
   4   3   6       76.63       69.41      5.27 o
   5   3   6       38.27       32.43      2.79 o
   6   3   6      622.62      664.57     19.59 o
   7   3   6      240.69      240.34      9.02 o
   8   3   6       11.37        9.20      3.27 o
   9   3   6       14.49       17.37      4.61 o
  -9   4   6       60.79       73.12      6.87 o
  -8   4   6      213.49      201.95      8.29 o
  -7   4   6       69.47       59.65      4.36 o
  -6   4   6      118.78      109.91      5.56 o
  -5   4   6       98.88       92.81      5.49 o
  -4   4   6      119.20      117.31      7.32 o
  -3   4   6     1000.09     1051.22     58.02 o
  -2   4   6      136.04      117.54      5.06 o
  -1   4   6      795.90      901.39     32.92 o
   0   4   6     1121.10     1076.56     37.56 o
   1   4   6      269.05      215.64      8.24 o
   2   4   6      874.34      867.44     24.19 o
   3   4   6     2123.68     1858.61     56.02 o
   4   4   6      583.99      604.83     19.28 o
   5   4   6      346.65      342.83     10.80 o
   6   4   6        6.69        8.32      2.97 o
   7   4   6       60.26       63.43      4.53 o
   8   4   6       42.20       58.04      4.53 o
   9   4   6       61.87       73.25      6.07 o
  -8   5   6        4.91        3.27      4.13 o
  -7   5   6        2.72       -1.26      3.49 o
  -6   5   6      187.42      167.84      8.80 o
  -5   5   6        6.79        0.24      2.21 o
  -4   5   6       79.86       76.22      7.31 o
  -3   5   6      948.12     1196.01     47.38 o
  -2   5   6      182.22      183.25     10.40 o
  -1   5   6     1949.98     1850.77     65.39 o
   0   5   6       40.44       38.60      2.69 o
   1   5   6      900.99      874.10     27.53 o
   2   5   6      337.23      337.17     10.95 o
   3   5   6      283.77      296.67     10.56 o
   4   5   6      106.92      130.42      5.76 o
   5   5   6        0.21       -2.08      2.08 o
   6   5   6        8.93       10.99      2.98 o
   7   5   6       13.02       14.17      3.24 o
   8   5   6        9.13       13.72      3.80 o
  -8   6   6        0.83        1.02      4.23 o
  -7   6   6       11.71        7.83      3.98 o
  -6   6   6       56.37       49.10      4.73 o
  -5   6   6      211.14      187.82     17.62 o
  -4   6   6      278.27      315.57     12.82 o
  -3   6   6     4552.23     4864.40    241.18 o
  -2   6   6     2897.63     3376.90    163.29 o
  -1   6   6      300.65      454.97     17.31 o
   0   6   6      291.17      371.25     10.35 o
   1   6   6      128.98      126.31      4.52 o
   2   6   6     1085.74     1204.17     36.73 o
   3   6   6      305.25      279.66      9.84 o
   4   6   6      252.75      219.90      7.70 o
   5   6   6       64.22       73.27      3.88 o
   6   6   6      329.41      312.14      9.26 o
   7   6   6        1.40        6.50      3.12 o
   8   6   6        0.88        8.08      3.59 o
  -8   7   6        5.96        8.98      4.56 o
  -7   7   6      132.03      143.04      7.76 o
  -6   7   6      568.91      571.91     28.06 o
  -5   7   6        0.32       -3.60      3.60 o
  -4   7   6      496.63      518.39     19.28 o
  -3   7   6       15.63       25.54      6.13 o
  -2   7   6     1522.91     1470.33     73.23 o
  -1   7   6     1235.02     1249.15     44.72 o
   0   7   6       11.54        8.87      1.60 o
   1   7   6      836.55      913.62     25.80 o
   2   7   6     1776.94     1773.06     53.49 o
   3   7   6        4.05        6.70      2.34 o
   4   7   6      641.49      689.54     19.90 o
   5   7   6        8.33        7.30      2.75 o
   6   7   6      431.17      458.90     12.56 o
   7   7   6       91.63      124.80      5.67 o
   8   7   6       26.12       41.13      4.98 o
  -8   8   6      117.49      125.94      8.92 o
  -7   8   6        0.55        4.59      4.52 o
  -6   8   6      102.24      111.75     11.71 o
  -5   8   6      217.92      217.59     10.39 o
  -4   8   6        8.23        8.41      3.52 o
  -3   8   6        8.53        3.43      2.94 o
  -2   8   6       30.05       13.60      3.16 o
  -1   8   6       13.59        8.63      2.67 o
   0   8   6      284.49      260.80      7.56 o
   1   8   6        4.60       -0.29      1.75 o
   2   8   6     1442.67     1419.21     42.83 o
   3   8   6      962.97      925.65     28.91 o
   4   8   6      207.54      223.84      8.08 o
   5   8   6      104.66      110.39      5.48 o
   6   8   6       38.61       53.88      3.92 o
   7   8   6       65.58       78.19      6.01 o
   8   8   6      103.68      122.72      9.99 o
  -7   9   6       34.37       33.97      5.99 o
  -6   9   6       21.78       30.31      5.26 o
  -5   9   6      158.26      141.71      8.07 o
  -4   9   6       50.60       42.44      4.93 o
  -3   9   6        2.36       -2.81      2.81 o
  -2   9   6       61.25       58.35      4.66 o
  -1   9   6       12.90       11.78      4.64 o
   0   9   6       84.01       96.74      4.35 o
   1   9   6       41.47       46.92      3.74 o
   2   9   6        0.48       -1.44      3.20 o
   3   9   6        1.82        8.18      3.32 o
   4   9   6       40.74       36.02      4.33 o
   5   9   6      112.80       97.26      8.11 o
   6   9   6       14.77       24.63      4.61 o
   7   9   6       99.68      113.28      7.49 o
  -7  10   6        0.94        4.09      6.76 o
  -6  10   6        2.81        3.56      4.74 o
  -5  10   6       64.42       69.70      7.75 o
  -4  10   6       18.36       20.52      7.00 o
  -3  10   6       95.58       81.55      7.58 o
  -2  10   6        6.50        4.25      4.67 o
  -1  10   6       61.25       54.28      5.23 o
   0  10   6        1.72        0.93      3.19 o
   1  10   6       33.15       26.17      2.83 o
   2  10   6      364.92      363.08     14.50 o
   3  10   6       14.34       18.65      4.10 o
   4  10   6        4.76       -3.23      3.23 o
   5  10   6      180.27      191.50     11.53 o
   6  10   6      143.99      139.25      8.39 o
   7  10   6        6.05       14.53      6.23 o
  -7  11   6       47.50       49.47     10.47 o
  -6  11   6       47.89       50.44      9.53 o
  -5  11   6       47.68       49.09      7.33 o
  -4  11   6       12.03       16.47      7.65 o
  -3  11   6        0.04        8.64      5.62 o
  -2  11   6       52.72       44.89      5.71 o
  -1  11   6      278.37      275.07     13.71 o
   0  11   6       28.79       33.73      5.58 o
   1  11   6      939.17      975.79     42.48 o
   2  11   6       55.37       54.49      5.20 o
   3  11   6      280.01      309.88     14.95 o
   4  11   6        4.04       -1.83      4.02 o
   5  11   6       71.31       75.77      7.46 o
   6  11   6       24.38       24.31      6.00 o
  -6  12   6       17.34       14.63      8.33 o
  -5  12   6        6.05       -0.50      7.60 o
  -4  12   6      265.52      273.72     18.86 o
  -3  12   6      281.07      255.00     17.59 o
  -2  12   6        2.61       -5.70      6.18 o
  -1  12   6      220.70      171.20     20.60 o
   0  12   6       35.11       34.76     12.87 o
   1  12   6      177.93      161.53     13.56 o
   2  12   6     1003.62     1007.60     43.70 o
   3  12   6      127.79      117.29      7.48 o
   4  12   6       14.26        0.86      7.79 o
   5  12   6       43.22       44.46      6.09 o
   6  12   6       57.25       67.58      8.11 o
  -5  13   6        0.85       -8.33      8.33 o
  -4  13   6        2.72       -0.53      7.38 o
  -3  13   6       43.84       36.04     14.16 o
  -2  13   6       51.14       36.04     12.87 o
  -1  13   6        0.70        1.29     10.30 o
   0  13   6       21.84       28.32     11.59 o
   1  13   6       42.81       29.61     12.87 o
   2  13   6       47.46       54.37     11.59 o
   3  13   6        5.05       -4.32      7.70 o
   4  13   6        1.64       -7.72      7.72 o
   5  13   6       18.29       10.62     16.73 o
  -4  14   6        0.01        9.01     14.16 o
  -3  14   6       14.30      -12.87     12.87 o
  -2  14   6        0.22      -11.59     11.59 o
  -1  14   6       44.75       16.73     12.87 o
   0  14   6       98.12       93.97     16.73 o
   1  14   6        6.66        7.72     11.59 o
   2  14   6       30.46       33.97      7.60 o
   3  14   6        1.82        0.29      8.04 o
   4  14   6        0.76       -9.10      9.10 o
  -3  15   6        6.59        7.72     14.16 o
  -2  15   6        5.84        0.00     12.87 o
  -1  15   6       29.28       25.75     14.16 o
   0  15   6        4.33      -10.30     11.59 o
   1  15   6       12.74        1.29     12.87 o
   2  15   6        5.39      -11.59     11.59 o
   3  15   6        7.29        1.42      8.33 o
  -2  16   6       41.57       29.61     15.45 o
  -1  16   6       30.81       27.03     15.45 o
   0  16   6       25.81       41.19     15.45 o
   1  16   6        0.57        2.57     14.16 o
   2  16   6        0.00      -12.87     12.87 o
  -9   1   7        5.77        4.98      3.68 o
  -8   1   7      126.41       98.03      6.14 o
  -7   1   7     1072.15      911.15     28.92 o
  -6   1   7     3152.75     2615.60     78.52 o
  -5   1   7       73.33       70.68      4.77 o
  -4   1   7     1741.13     1549.25     47.52 o
  -3   1   7     2701.42     2636.09     79.74 o
  -2   1   7      172.38      236.34      7.77 o
  -1   1   7       69.91       83.03      4.69 o
   0   1   7     2184.70     2206.22     78.00 o
   1   1   7       49.28       46.05      2.84 o
   2   1   7     3254.80     3646.95    123.65 o
   3   1   7      665.39      829.65     25.81 o
   4   1   7       30.81       27.88      2.62 o
   5   1   7     1096.89     1084.56     30.36 o
   6   1   7      373.77      389.24     12.62 o
   7   1   7        0.90        4.78      3.35 o
   8   1   7       22.53       23.02      4.11 o
   9   1   7        0.37        5.45      6.09 o
  -9   2   7        0.43        1.73      4.56 o
  -8   2   7        4.19        7.42      4.31 o
  -7   2   7        4.56        8.41      3.03 o
  -6   2   7       19.52       26.97      3.45 o
  -5   2   7       11.26        9.79      2.81 o
  -4   2   7      199.21      182.00      9.58 o
  -3   2   7       18.33       28.59      2.99 o
  -2   2   7       38.46       53.85      3.33 o
  -1   2   7       33.69       69.34      6.45 o
   0   2   7      864.35      964.06     40.41 o
   1   2   7      850.28      879.34     30.70 o
   2   2   7       90.81       84.08      3.85 o
   3   2   7      404.27      434.00     14.23 o
   4   2   7        1.23       -2.01      2.01 o
   5   2   7       87.68       90.88      4.70 o
   6   2   7        5.16       16.03      3.25 o
   7   2   7       49.49       51.13      4.40 o
   8   2   7       45.24       51.33      5.88 o
   9   2   7       22.34       22.49      5.97 o
  -9   3   7        2.24        1.56      4.63 o
  -8   3   7        8.76        6.59      4.14 o
  -7   3   7      133.24      117.94      5.56 o
  -6   3   7      535.09      474.86     14.45 o
  -5   3   7       97.94       91.54      5.28 o
  -4   3   7      132.13      137.20      8.96 o
  -3   3   7       62.10       81.29      6.24 o
  -2   3   7      696.75      961.96     37.64 o
  -1   3   7      354.54      376.51     18.34 o
   0   3   7     3025.43     3083.52    125.88 o
   1   3   7      551.26      624.41     19.98 o
   2   3   7       16.27       12.64      1.67 o
   3   3   7        1.45        2.76      2.45 o
   4   3   7      102.67      111.48      5.35 o
   5   3   7      363.97      378.25     12.00 o
   6   3   7      109.64      146.79      6.41 o
   7   3   7       80.25       81.15      5.06 o
   8   3   7        8.73        5.15      3.86 o
   9   3   7       16.42       27.94      5.97 o
  -9   4   7       34.12       34.32      5.47 o
  -8   4   7        1.16       -3.85      3.85 o
  -7   4   7        0.83        2.57      3.73 o
  -6   4   7       23.94       22.38      2.77 o
  -5   4   7       55.04       46.68      4.03 o
  -4   4   7      807.21      786.10     30.60 o
  -3   4   7       35.90       38.52      3.72 o
  -2   4   7     1698.15     2164.57     85.87 o
  -1   4   7      149.48      159.66     10.30 o
   0   4   7      528.05      548.26     19.85 o
   1   4   7     1837.90     2037.02     62.71 o
   2   4   7        0.12       -0.12      1.50 o
   3   4   7      409.11      429.20     13.85 o
   4   4   7        4.03        5.11      2.38 o
   5   4   7      275.58      268.57      9.13 o
   6   4   7       11.66        9.53      3.04 o
   7   4   7       99.77      101.11      7.48 o
   8   4   7        3.15       -3.02      3.02 o
  -8   5   7        1.29       -0.92      4.13 o
  -7   5   7        2.74       -3.65      3.65 o
  -6   5   7      252.92      218.88     11.46 o
  -5   5   7       53.14       49.09      4.94 o
  -4   5   7      252.89      265.25     18.77 o
  -3   5   7     1424.73     1838.10     65.51 o
  -2   5   7     4103.81     5143.46    159.57 o
  -1   5   7     1300.45     1571.21     43.84 o
   0   5   7      301.47      394.31     13.62 o
   1   5   7       88.41       85.24      4.18 o
   2   5   7        3.01        2.21      1.52 o
   3   5   7      107.08       97.67      4.04 o
   4   5   7       63.22       74.53      4.52 o
   5   5   7       14.59       14.19      3.36 o
   6   5   7        4.59        1.28      3.02 o
   7   5   7        3.80        5.86      3.92 o
   8   5   7        3.41       -2.79      3.41 o
  -8   6   7        4.65       -0.80      4.14 o
  -7   6   7        4.23        6.41      3.85 o
  -6   6   7       18.57       20.66      4.25 o
  -5   6   7      156.97      145.07      9.22 o
  -4   6   7       34.50       37.74      4.76 o
  -3   6   7       70.69       83.02      5.52 o
  -2   6   7      553.09      546.60     24.08 o
  -1   6   7      230.65      212.21      9.12 o
   0   6   7      902.10      924.95     27.15 o
   1   6   7      774.50      735.38     21.68 o
   2   6   7      112.02      100.31      6.19 o
   3   6   7     1034.03     1034.17     31.77 o
   4   6   7       30.47       28.44      3.55 o
   5   6   7        4.37        2.57      2.66 o
   6   6   7       27.88       36.33      3.69 o
   7   6   7       87.29       99.32      5.72 o
   8   6   7        3.06        2.79      3.95 o
  -8   7   7       45.00       43.04      5.59 o
  -7   7   7        0.18       -1.10      4.45 o
  -6   7   7       87.76      100.13      7.15 o
  -5   7   7      182.18      183.93      9.57 o
  -4   7   7      145.76      188.19      9.66 o
  -3   7   7      363.84      388.95     17.95 o
  -2   7   7      449.50      639.33     30.85 o
  -1   7   7      898.69     1030.58     32.91 o
   0   7   7       65.70       54.77      2.54 o
   1   7   7       11.13        8.46      2.05 o
   2   7   7       45.05       42.39      3.19 o
   3   7   7      465.90      447.39     14.90 o
   4   7   7        5.70        2.17      2.24 o
   5   7   7      565.78      615.97     18.43 o
   6   7   7     1043.65     1094.40     28.86 o
   7   7   7       38.94       43.87      4.82 o
   8   7   7       64.35       64.16      6.18 o
  -8   8   7        4.72        7.97      5.26 o
  -7   8   7        4.35        0.76      4.39 o
  -6   8   7       85.91      104.58      7.24 o
  -5   8   7        1.24       -4.00      4.00 o
  -4   8   7      497.12      544.51     24.22 o
  -3   8   7       39.50       37.57      4.02 o
  -2   8   7      168.19      150.61     11.15 o
  -1   8   7       57.93       47.52      3.59 o
   0   8   7      305.88      310.09      9.16 o
   1   8   7        3.95        8.94      1.83 o
   2   8   7      100.11      109.05      5.11 o
   3   8   7       31.06       32.38      3.78 o
   4   8   7      232.09      241.64     10.68 o
   5   8   7      175.31      177.08      8.15 o
   6   8   7       50.24       71.81      5.62 o
   7   8   7      172.92      183.88      9.91 o
   8   8   7        0.00       -5.15      5.26 o
  -7   9   7        2.36        2.49      4.74 o
  -6   9   7       27.41       29.01      5.95 o
  -5   9   7        5.16        0.58      6.13 o
  -4   9   7       64.41       76.73      6.87 o
  -3   9   7      491.25      497.44     28.66 o
  -2   9   7      415.60      406.57     24.15 o
  -1   9   7        5.83       -1.67      3.53 o
   0   9   7     1109.67     1114.38     36.28 o
   1   9   7      453.41      436.51     16.33 o
   2   9   7     1229.92     1278.28     44.88 o
   3   9   7      119.31      132.20      9.50 o
   4   9   7      225.08      212.53     11.53 o
   5   9   7       78.55       86.06      7.46 o
   6   9   7       34.99       34.98      4.99 o
   7   9   7        0.00        0.65      5.20 o
  -7  10   7        0.08        6.68      7.34 o
  -6  10   7       34.17       38.52      7.61 o
  -5  10   7        2.76       -5.16      5.16 o
  -4  10   7      209.56      244.46     13.64 o
  -3  10   7      106.98      117.28      9.74 o
  -2  10   7        2.13       -2.96      3.87 o
  -1  10   7      442.29      395.58     16.16 o
   0  10   7      696.51      652.55     29.40 o
   1  10   7      217.65      211.77      9.78 o
   2  10   7        0.73       -0.08      3.04 o
   3  10   7      350.03      332.38     15.70 o
   4  10   7       94.82      108.85      8.24 o
   5  10   7      178.33      167.97     10.76 o
   6  10   7        8.37        0.22      4.16 o
   7  10   7       85.07      115.90     22.53 o
  -6  11   7       24.56       32.26      9.27 o
  -5  11   7      213.10      258.32     15.15 o
  -4  11   7       56.16       59.87      7.75 o
  -3  11   7      503.58      549.96     24.90 o
  -2  11   7      610.84      607.22     33.21 o
  -1  11   7        0.51       -5.86      5.86 o
   0  11   7       82.00       65.17      7.09 o
   1  11   7      435.75      421.45     20.53 o
   2  11   7        9.08        4.00      3.62 o
   3  11   7      810.62      773.02     32.15 o
   4  11   7       75.04       71.50      7.45 o
   5  11   7       30.55       31.32      5.85 o
   6  11   7      127.86      144.54     10.76 o
  -6  12   7       12.50       16.22     10.30 o
  -5  12   7        2.00        5.29      7.60 o
  -4  12   7      121.54      120.22     12.36 o
  -3  12   7      125.92      157.04     20.60 o
  -2  12   7        1.50        0.00     11.59 o
  -1  12   7       67.81       52.78     14.16 o
   0  12   7       80.22       90.06     11.82 o
   1  12   7      106.43      104.15     11.50 o
   2  12   7      444.04      468.70     23.23 o
   3  12   7       18.84       28.58      5.84 o
   4  12   7       45.98       45.11     11.82 o
   5  12   7        1.66       -4.36      6.25 o
   6  12   7        1.32        1.34      5.85 o
  -5  13   7       44.21       73.37     19.31 o
  -4  13   7       53.39       65.65     18.02 o
  -3  13   7       43.54       37.33     15.45 o
  -2  13   7       12.44       18.02     11.59 o
  -1  13   7        1.67       -5.15     10.30 o
   0  13   7        5.58        0.00     11.59 o
   1  13   7      123.24      108.13     18.02 o
   2  13   7        5.83        3.22      7.11 o
   3  13   7       10.38       11.59     11.59 o
   4  13   7       26.27       24.46     15.45 o
   5  13   7       12.21        6.44      9.65 o
  -4  14   7      164.69      172.49     24.46 o
  -3  14   7       28.74       12.87     14.16 o
  -2  14   7       85.81       97.83     18.02 o
  -1  14   7       56.23       51.49     14.16 o
   0  14   7       69.81       64.36     15.45 o
   1  14   7       44.74       68.22     16.73 o
   2  14   7       94.21      111.96     11.42 o
   3  14   7       17.53        5.28      8.61 o
   4  14   7       82.41       96.53     13.56 o
  -3  15   7       86.40       74.66     18.02 o
  -2  15   7       62.26      101.69     19.31 o
  -1  15   7        2.06      -11.59     11.59 o
   0  15   7        3.12       -1.29     12.87 o
   1  15   7      109.14      101.69     19.31 o
   2  15   7       15.12       18.02     14.16 o
   3  15   7      100.51      102.56     21.88 o
  -1  16   7        2.56      -11.59     12.87 o
   0  16   7        0.21      -12.87     12.87 o
   1  16   7       78.33       95.26     20.60 o
  -9   0   8       24.05       22.15      8.61 o
  -8   0   8        0.01        3.86      6.37 o
  -7   0   8        0.06        1.93      5.46 o
  -6   0   8     1196.15     1119.42     69.51 o
  -5   0   8     2081.75     1766.80     86.41 o
  -4   0   8       67.18       78.74      5.66 o
  -3   0   8      404.49      420.82     20.00 o
  -2   0   8     1523.14     1929.92     88.37 o
  -1   0   8     3011.23     4439.28    234.92 o
   0   0   8      463.87      488.38     25.44 o
   1   0   8     4379.79     4365.25    209.20 o
   2   0   8     4288.85     4408.68    211.45 o
   3   0   8      837.69      821.15     41.35 o
   4   0   8     2291.06     2176.78     83.69 o
   5   0   8      218.44      252.88     14.70 o
   6   0   8     3597.42     3659.83    177.81 o
   7   0   8        9.58       15.51      5.14 o
   8   0   8      269.90      287.35     15.27 o
   9   0   8        5.56       14.22     12.23 o
  -9   1   8       62.58       62.70      7.30 o
  -8   1   8        9.30       12.61      4.40 o
  -7   1   8        5.28       13.80      4.13 o
  -6   1   8       50.13       54.06      5.29 o
  -5   1   8      544.37      463.19     15.88 o
  -4   1   8       17.04       19.91      3.53 o
  -3   1   8     1041.99      937.96     26.61 o
  -2   1   8      346.49      425.52     19.51 o
  -1   1   8      108.63      139.09      7.90 o
   0   1   8     2290.01     2589.95     80.47 o
   1   1   8      438.62      402.47     13.36 o
   2   1   8       70.41       60.16      4.18 o
   3   1   8      143.63      109.10      5.14 o
   4   1   8      986.25     1000.40     30.99 o
   5   1   8      168.54      171.17      6.90 o
   6   1   8       18.43       24.90      4.09 o
   7   1   8      187.65      209.37      8.37 o
   8   1   8        0.95        1.91      3.49 o
   9   1   8        0.58        6.85      6.26 o
  -9   2   8       36.93       30.51      5.36 o
  -8   2   8      158.66      149.79      8.17 o
  -7   2   8       10.27       12.93      4.00 o
  -6   2   8        8.83        7.16      3.55 o
  -5   2   8       56.76       53.56      4.23 o
  -4   2   8       41.33       39.43      3.49 o
  -3   2   8      252.48      254.39     10.03 o
  -2   2   8        2.68        5.07      2.67 o
  -1   2   8      419.20      582.57     54.25 o
   0   2   8     1685.13     1704.72     70.21 o
   1   2   8        0.56        8.29      2.30 o
   2   2   8     4567.11     4985.83    147.97 o
   3   2   8      745.44      734.17     22.95 o
   4   2   8       61.84      110.80      5.43 o
   5   2   8       30.72       30.40      3.30 o
   6   2   8      110.52      116.14      6.48 o
   7   2   8       87.22       96.23      5.62 o
   8   2   8       25.79       28.45      4.26 o
  -8   3   8       42.11       42.28      5.14 o
  -7   3   8       92.60       57.16      6.10 o
  -6   3   8      171.45      151.67      7.33 o
  -5   3   8       69.12       61.74      6.43 o
  -4   3   8     1158.82     1042.85     36.66 o
  -3   3   8     1641.06     2004.32    111.35 o
  -2   3   8      309.89      350.86     20.93 o
  -1   3   8      141.24      154.77      6.43 o
   0   3   8      761.50      814.15     34.54 o
   1   3   8        2.29        0.17      1.63 o
   2   3   8     1692.37     1885.31     56.80 o
   3   3   8      408.48      386.36     12.82 o
   4   3   8      381.90      360.29     12.49 o
   5   3   8     1601.15     1597.10     44.24 o
   6   3   8      335.03      321.26     10.95 o
   7   3   8      198.36      202.47      8.23 o
   8   3   8       18.24       11.25      3.71 o
  -8   4   8        0.00       -3.32      3.98 o
  -7   4   8      169.56      148.69      7.59 o
  -6   4   8      569.73      497.09     24.22 o
  -5   4   8      309.96      283.83     12.18 o
  -4   4   8      899.95      841.33     28.96 o
  -3   4   8      156.83      205.84     12.60 o
  -2   4   8     2641.53     3229.37    150.70 o
  -1   4   8        5.71        4.53      1.92 o
   0   4   8      281.57      307.17     11.89 o
   1   4   8      430.82      486.96     15.95 o
   2   4   8      489.62      495.26     17.89 o
   3   4   8      167.57      164.49      6.45 o
   4   4   8      238.17      229.17      9.14 o
   5   4   8      269.54      292.61      9.79 o
   6   4   8     1379.10     1392.94     43.39 o
   7   4   8      202.64      193.37      8.15 o
   8   4   8        8.62       10.23      3.91 o
  -8   5   8        0.74        3.94      4.31 o
  -7   5   8        2.52       13.24      4.04 o
  -6   5   8      193.44      185.79     11.63 o
  -5   5   8      132.92      134.64      8.18 o
  -4   5   8       84.04       99.17      6.34 o
  -3   5   8      889.18     1003.84     40.06 o
  -2   5   8       31.42       40.97      2.52 o
  -1   5   8     1091.02     1036.98     32.36 o
   0   5   8     3639.92     3782.20    128.68 o
   1   5   8      658.79      595.18     18.06 o
   2   5   8     1921.14     1994.42     67.14 o
   3   5   8      305.19      248.19      8.02 o
   4   5   8      805.23      791.43     24.89 o
   5   5   8       55.92       55.50      4.68 o
   6   5   8        7.17       19.48      6.20 o
   7   5   8        5.16        3.44      3.55 o
   8   5   8       27.73       35.03      5.21 o
  -8   6   8       43.03       58.63      6.51 o
  -7   6   8       51.01       55.16      5.18 o
  -6   6   8       29.91       45.45      5.12 o
  -5   6   8      954.37      929.01     42.39 o
  -4   6   8      555.43      633.50     24.53 o
  -3   6   8       57.64       88.97      9.29 o
  -2   6   8       69.81       82.06      4.81 o
  -1   6   8     1209.70     1364.46     47.40 o
   0   6   8      450.06      563.60     17.15 o
   1   6   8      826.43      811.71     24.11 o
   2   6   8       54.00       45.08      3.91 o
   3   6   8      496.89      498.48     16.36 o
   4   6   8      289.00      260.00      9.31 o
   5   6   8      290.83      274.19      9.62 o
   6   6   8      197.92      219.06      9.56 o
   7   6   8       84.57      108.91      8.96 o
   8   6   8       43.27       50.90      6.09 o
  -8   7   8       38.97       33.69      5.86 o
  -7   7   8        9.01        6.27      6.37 o
  -6   7   8       60.63       58.59      6.13 o
  -5   7   8        3.43       -0.69      3.98 o
  -4   7   8      237.81      251.24     14.74 o
  -3   7   8      527.02      588.23     21.94 o
  -2   7   8       91.72       94.07      5.76 o
  -1   7   8      274.43      250.03     16.89 o
   0   7   8     1213.94     1350.22     38.66 o
   1   7   8      213.68      233.61      8.27 o
   2   7   8      370.26      356.63     13.71 o
   3   7   8      161.49      157.14      7.81 o
   4   7   8      433.76      464.94     17.89 o
   5   7   8      493.88      561.63     21.28 o
   6   7   8       11.27        6.73      4.02 o
   7   7   8      100.68      115.04      6.48 o
   8   7   8        0.04       -4.83      4.83 o
  -7   8   8        5.05        5.28      4.85 o
  -6   8   8        0.13        1.88      4.52 o
  -5   8   8        0.02       -3.92      3.92 o
  -4   8   8       77.60       84.84      6.13 o
  -3   8   8      129.15      144.61     11.95 o
  -2   8   8      286.70      286.43     12.23 o
  -1   8   8        1.44       -1.87      2.69 o
   0   8   8      391.44      388.92     12.22 o
   1   8   8      858.19      913.25     27.06 o
   2   8   8        1.57        0.35      2.48 o
   3   8   8      454.88      446.58     17.08 o
   4   8   8        5.27        8.41      3.62 o
   5   8   8      180.59      191.92     11.53 o
   6   8   8      339.64      357.27     14.75 o
   7   8   8       20.91       24.21      4.99 o
  -7   9   8       70.78       89.58      7.70 o
  -6   9   8       54.65       49.46      6.19 o
  -5   9   8       25.95       19.16      4.47 o
  -4   9   8       12.03       11.87      4.02 o
  -3   9   8        3.90       -0.61      3.56 o
  -2   9   8      149.94      141.41     10.03 o
  -1   9   8      191.33      176.94     11.10 o
   0   9   8      194.79      219.14      8.82 o
   1   9   8        6.66       -0.22      2.70 o
   2   9   8      343.90      362.25     14.78 o
   3   9   8        0.07       -3.30      3.30 o
   4   9   8      145.79      140.19      9.21 o
   5   9   8       29.45       29.33      5.85 o
   6   9   8       16.41        8.29      4.46 o
   7   9   8       70.19       69.77      6.87 o
  -7  10   8      132.68      147.78     12.68 o
  -6  10   8       54.52       47.95      8.11 o
  -5  10   8       10.37        5.29      5.85 o
  -4  10   8        2.79      -11.92     11.92 o
  -3  10   8       82.88       84.23      7.77 o
  -2  10   8       18.74        0.77      6.78 o
  -1  10   8       43.79       38.72      6.34 o
   0  10   8      548.86      488.64     22.76 o
   1  10   8       31.15       41.77      4.33 o
   2  10   8       76.77       70.46      5.33 o
   3  10   8       56.10       60.78      6.00 o
   4  10   8       60.05       53.10      6.46 o
   5  10   8       40.56       33.23      6.55 o
   6  10   8       44.94       56.37      8.74 o
   7  10   8        0.06       -8.04      8.04 o
  -6  11   8        4.92        9.34      7.33 o
  -5  11   8       23.90       15.97      9.83 o
  -4  11   8       78.10       91.44      8.54 o
  -3  11   8      149.15      157.73     15.00 o
  -2  11   8        0.78        0.26      6.78 o
  -1  11   8      253.31      232.05     16.67 o
   0  11   8        1.87       -4.46      4.46 o
   1  11   8      115.90      124.78      9.03 o
   2  11   8        0.86       -1.24      3.14 o
   3  11   8       42.28       40.94      5.15 o
   4  11   8        0.75       -7.19      7.19 o
   5  11   8        0.06       -6.22      6.22 o
   6  11   8        0.83       -0.91      5.09 o
  -6  12   8      209.08      271.61     30.89 o
  -5  12   8      122.44       92.68     19.31 o
  -4  12   8       14.22       -3.86     14.16 o
  -3  12   8        6.79       10.30     12.87 o
  -2  12   8        0.49       -9.01     11.59 o
  -1  12   8      360.93      303.19     20.34 o
   0  12   8      552.80      517.66     24.72 o
   1  12   8      129.83      112.00      9.03 o
   2  12   8        8.05        3.81      8.18 o
   3  12   8        0.10       -5.55      6.17 o
   4  12   8        0.01        0.66      5.00 o
   5  12   8        4.46        2.15      5.09 o
  -5  13   8        0.75      -14.16     14.16 o
  -4  13   8        0.03      -11.59     14.16 o
  -3  13   8       33.70       45.05     15.45 o
  -2  13   8       30.17       20.60     12.87 o
  -1  13   8        1.86       -5.15     11.59 o
   0  13   8        6.78        0.08      7.11 o
   1  13   8       86.81       79.81     16.73 o
   2  13   8       20.08       20.31      8.04 o
   3  13   8        0.06      -10.30     10.30 o
   4  13   8        1.45       -4.51      9.10 o
   5  13   8        0.06      -14.16     14.16 o
  -4  14   8        0.20      -14.16     14.16 o
  -3  14   8       25.04       43.77     16.73 o
  -2  14   8       20.24       12.87     14.16 o
  -1  14   8        3.13       -6.44     11.59 o
   0  14   8       18.91       46.34     15.45 o
   1  14   8       28.64       51.49     15.45 o
   2  14   8        1.52        1.59      7.38 o
   3  14   8        1.48       15.63     16.73 o
   4  14   8        1.89        3.22     10.01 o
  -3  15   8        0.03       -3.86     14.16 o
  -2  15   8        2.08        0.00     14.16 o
  -1  15   8        0.96      -11.59     11.59 o
   0  15   8        4.58      -12.87     12.87 o
   1  15   8       10.24       -2.57     12.87 o
   2  15   8        0.93       21.88     15.45 o
   3  15   8        2.48       -7.47      8.97 o
  -8   1   9      141.62       83.13      6.30 o
  -7   1   9        0.09        3.32      3.65 o
  -6   1   9      609.19      471.86     16.46 o
  -5   1   9      116.45      112.23      5.97 o
  -4   1   9       38.74       35.86      3.52 o
  -3   1   9      159.18      152.48     10.64 o
  -2   1   9      828.80      949.39     37.91 o
  -1   1   9       18.08       21.08      4.43 o
   0   1   9     2753.15     2986.95     93.09 o
   1   1   9     5079.58     5587.68    173.42 o
   2   1   9       81.84       50.78      3.60 o
   3   1   9       53.13       47.21      4.33 o
   4   1   9      476.58      420.51     12.87 o
   5   1   9       43.69       58.53      5.09 o
   6   1   9       42.63       51.27      4.17 o
   7   1   9       46.98       47.74      4.46 o
   8   1   9       12.77        8.48      3.61 o
  -8   2   9        3.91       13.05      4.31 o
  -7   2   9        4.92        7.79      3.73 o
  -6   2   9       24.24       27.55      5.46 o
  -5   2   9       35.28       28.58      3.63 o
  -4   2   9       66.91       54.34      4.28 o
  -3   2   9       24.24       25.35      7.13 o
  -2   2   9      216.35      224.66     12.63 o
  -1   2   9      831.27      928.17     39.47 o
   0   2   9      344.06      301.98     14.44 o
   1   2   9     1679.70     1792.37     56.16 o
   2   2   9       15.63       20.91      2.56 o
   3   2   9      402.27      384.28     12.94 o
   4   2   9       11.51        9.77      2.81 o
   5   2   9      707.10      676.02     19.86 o
   6   2   9      119.35      129.79      6.29 o
   7   2   9      189.20      197.72      8.15 o
   8   2   9       20.20       21.21      4.99 o
  -8   3   9       17.59        9.40      4.52 o
  -7   3   9       15.87       15.40      3.98 o
  -6   3   9        1.73       -0.40      3.34 o
  -5   3   9       56.45       44.11      4.21 o
  -4   3   9       30.36       20.84      3.49 o
  -3   3   9      502.73      510.02     25.13 o
  -2   3   9        1.66       -0.31      2.30 o
  -1   3   9      412.83      392.34     23.14 o
   0   3   9       55.15       73.86      8.29 o
   1   3   9      170.60      162.35      8.03 o
   2   3   9      109.22       91.28      4.09 o
   3   3   9        0.96        2.03      2.07 o
   4   3   9      413.08      422.34     14.32 o
   5   3   9      127.76      144.65      6.47 o
   6   3   9       42.01       42.79      6.62 o
   7   3   9       71.31       76.41      6.21 o
   8   3   9       13.39       11.29      3.91 o
  -8   4   9        3.13        0.04      4.04 o
  -7   4   9       46.75       44.50      4.73 o
  -6   4   9       13.92       12.17      3.61 o
  -5   4   9        0.13       -3.90      3.90 o
  -4   4   9       92.63      119.38      6.76 o
  -3   4   9      306.91      387.26     15.56 o
  -2   4   9      511.69      604.70     32.54 o
  -1   4   9     1366.35     1767.97     59.19 o
   0   4   9        3.62        3.10      2.73 o
   1   4   9     4357.31     4726.19    144.00 o
   2   4   9      213.66      242.38     10.06 o
   3   4   9     1452.35     1344.22     40.97 o
   4   4   9       64.25       57.05      4.85 o
   5   4   9      934.60      942.07     26.95 o
   6   4   9      194.80      197.03      8.07 o
   7   4   9        5.65        2.17      3.45 o
   8   4   9        7.11       11.69      4.93 o
  -8   5   9       37.15       26.63      5.08 o
  -7   5   9       24.69       20.16      4.52 o
  -6   5   9       12.65       12.78      3.86 o
  -5   5   9      388.02      436.36     25.63 o
  -4   5   9     1069.84     1298.41     75.99 o
  -3   5   9      304.59      417.52     21.16 o
  -2   5   9      286.00      366.65     14.93 o
  -1   5   9       27.49       31.19      3.47 o
   0   5   9     1122.01     1347.41     49.97 o
   1   5   9       53.08       54.44      3.35 o
   2   5   9      494.97      449.61     16.75 o
   3   5   9        0.41        1.70      2.09 o
   4   5   9       24.51       18.81      3.43 o
   5   5   9       95.66      109.99     10.37 o
   6   5   9       62.11       58.63      4.84 o
   7   5   9       11.02        7.11      3.92 o
   8   5   9        5.93        9.64      5.11 o
  -8   6   9        2.29       -0.18      4.54 o
  -7   6   9      135.40      124.89      8.27 o
  -6   6   9       94.55       95.90     12.26 o
  -5   6   9       32.40       35.81      4.93 o
  -4   6   9      170.19      211.94     10.37 o
  -3   6   9      351.83      428.45     17.08 o
  -2   6   9       25.19       22.06      3.75 o
  -1   6   9      112.64      117.05      6.52 o
   0   6   9       24.71       23.93      2.69 o
   1   6   9     1143.97     1157.69     34.02 o
   2   6   9      149.38      143.98      7.15 o
   3   6   9        1.17        0.54      2.83 o
   4   6   9       15.31       18.03      3.73 o
   5   6   9      116.45      139.20      8.50 o
   6   6   9        4.66        5.27      3.76 o
   7   6   9        0.57       -1.94      3.98 o
   8   6   9       17.35       28.36      5.39 o
  -8   7   9       30.93       29.21      6.07 o
  -7   7   9      113.27      110.59     10.40 o
  -6   7   9        4.87       -0.24      4.23 o
  -5   7   9        5.44        3.17      3.98 o
  -4   7   9       88.73       94.38      6.37 o
  -3   7   9      401.63      444.69     18.41 o
  -2   7   9      348.56      402.89     19.83 o
  -1   7   9        0.19        2.41      1.46 o
   0   7   9        1.03       -1.79      1.79 o
   1   7   9        8.64        5.88      2.32 o
   2   7   9        1.96       -0.91      2.92 o
   3   7   9     1228.66     1230.20     42.63 o
   4   7   9      692.44      652.77     24.01 o
   5   7   9        0.15       -3.95      3.95 o
   6   7   9      396.00      408.79     15.07 o
   7   7   9       89.19       83.59      6.25 o
  -7   8   9       17.83       23.25      5.52 o
  -6   8   9        8.73        4.91      4.23 o
  -5   8   9        0.14       -3.86      3.86 o
  -4   8   9       23.01       18.87      4.66 o
  -3   8   9      932.13     1016.74     47.80 o
  -2   8   9      349.95      386.96     15.66 o
  -1   8   9       53.89       60.93      5.18 o
   0   8   9       92.27       90.55      4.30 o
   1   8   9      196.76      215.95      7.93 o
   2   8   9       33.84       20.51      3.47 o
   3   8   9      528.89      486.14     21.36 o
   4   8   9      559.04      554.62     24.36 o
   5   8   9      512.74      533.79     24.03 o
   6   8   9       96.36       93.36      7.05 o
   7   8   9        0.66       -3.01      4.23 o
  -7   9   9       24.57       17.93      5.36 o
  -6   9   9        0.78        2.57      4.68 o
  -5   9   9        9.34        4.01      4.34 o
  -4   9   9      242.73      275.42     12.68 o
  -3   9   9      147.10      168.56     12.08 o
  -2   9   9      465.35      496.30     29.13 o
  -1   9   9      567.84      588.30     26.96 o
   0   9   9      416.39      383.59     16.40 o
   1   9   9       56.33       62.23      4.26 o
   2   9   9       86.54       84.88      5.95 o
   3   9   9      514.59      540.44     23.27 o
   4   9   9       77.63       80.44      8.35 o
   5   9   9       10.01        6.78      6.29 o
   6   9   9        0.40       -4.00      7.01 o
   7   9   9       77.27       83.91      8.57 o
  -6  10   9       61.78       83.56      9.43 o
  -5  10   9       55.60       47.68      7.63 o
  -4  10   9        1.09       -8.05      9.65 o
  -3  10   9      800.19      797.85     43.66 o
  -2  10   9       48.45       61.62      9.52 o
  -1  10   9      184.19      147.31     10.40 o
   0  10   9        8.82       -0.78      3.46 o
   1  10   9      218.04      184.06     11.84 o
   2  10   9       50.73       51.78      5.22 o
   3  10   9      238.63      231.80     11.23 o
   4  10   9        8.54        8.86      5.02 o
   5  10   9        0.06       -5.10      5.10 o
   6  10   9        1.74       -0.59      5.89 o
  -6  11   9        5.88        3.22     10.92 o
  -5  11   9      132.71      153.83     16.38 o
  -4  11   9      358.61      432.41     27.75 o
  -3  11   9       45.54       33.92     10.44 o
  -2  11   9      547.35      511.35     43.12 o
  -1  11   9       17.19       16.77      6.00 o
   0  11   9       22.41       17.71      5.45 o
   1  11   9      413.62      371.52     27.80 o
   2  11   9      318.58      299.43     16.83 o
   3  11   9      121.36      151.74      8.73 o
   4  11   9       60.91       83.88      7.74 o
   5  11   9        0.04       -6.28      6.28 o
   6  11   9       24.91       21.00      6.82 o
  -5  12   9       10.11       -3.86     15.45 o
  -4  12   9       11.32        5.15     15.45 o
  -3  12   9      340.74      377.17     36.04 o
  -2  12   9       41.16       36.96      9.27 o
  -1  12   9        1.20       -8.37      8.37 o
   0  12   9      145.43      139.50     10.54 o
   1  12   9       61.47       48.93      6.76 o
   2  12   9      179.90      177.89     12.59 o
   3  12   9       53.28       72.29      8.28 o
   4  12   9      103.74      105.15     12.65 o
   5  12   9       71.30       94.71      8.65 o
  -5  13   9        5.71       -1.29     16.73 o
  -4  13   9       29.59       55.35     18.02 o
  -3  13   9       59.08       70.80     18.02 o
  -2  13   9       12.46       -1.29     12.87 o
  -1  13   9      206.13      196.95     24.46 o
   0  13   9      124.42      132.91     19.31 o
   1  13   9        0.36      -10.30     11.59 o
   2  13   9        1.39        6.03      7.11 o
   3  13   9      142.60      120.66     13.56 o
   4  13   9       88.15      115.87     14.09 o
  -4  14   9        0.02      -10.30     15.45 o
  -3  14   9      104.80      123.58     21.88 o
  -2  14   9        0.03       -7.72     12.87 o
  -1  14   9       60.85       38.62     15.45 o
   0  14   9       66.77       91.39     18.02 o
   1  14   9       37.55       47.63     15.45 o
   2  14   9       79.87       84.65     17.38 o
   3  14   9      116.13      176.53     28.96 o
  -2  15   9       51.51       23.17     15.45 o
  -1  15   9       10.14        0.00     14.16 o
   0  15   9        1.84        3.86     14.16 o
   1  15   9       77.00       64.36     18.02 o
   2  15   9       53.12       57.93     18.02 o
  -8   0  10      617.88      449.39     21.53 o
  -7   0  10       19.88       20.30      5.66 o
  -6   0  10      589.43      558.28     24.50 o
  -5   0  10       17.06       16.28      4.53 o
  -4   0  10       71.34       63.08      6.06 o
  -3   0  10       53.47       46.47      5.24 o
  -2   0  10      223.14      255.59     44.41 o
  -1   0  10       78.02      112.87     15.98 o
   0   0  10     2393.95     2390.02    115.50 o
   1   0  10       72.07       86.91      7.14 o
   2   0  10      843.08      676.12     34.05 o
   3   0  10      103.13       98.27     10.94 o
   4   0  10     2613.31     2635.41    101.21 o
   5   0  10      995.61     1006.40     40.46 o
   6   0  10       53.11       69.62     11.86 o
   7   0  10       33.82       47.01      6.40 o
   8   0  10       40.83       49.12      7.13 o
  -8   1  10       15.71       35.94      5.14 o
  -7   1  10      115.01       81.44      5.86 o
  -6   1  10        7.02       17.82      6.52 o
  -5   1  10      106.95       75.66      4.75 o
  -4   1  10      300.27      244.28     10.46 o
  -3   1  10      565.91      545.77     24.71 o
  -2   1  10      926.76      927.56     40.09 o
  -1   1  10      178.54      200.24      9.77 o
   0   1  10      381.23      440.26     19.96 o
   1   1  10       97.34      111.77      6.16 o
   2   1  10      504.10      600.77     21.81 o
   3   1  10      585.15      551.59     18.01 o
   4   1  10       19.51       17.94      3.07 o
   5   1  10       46.48       52.27      4.26 o
   6   1  10       62.65       53.65      4.40 o
   7   1  10        1.75       -2.74      3.15 o
   8   1  10       50.25       58.66      5.13 o
  -8   2  10      181.81      161.55      9.48 o
  -7   2  10        7.56       12.21      3.85 o
  -6   2  10      809.72      720.25     23.80 o
  -5   2  10       11.06        7.54      3.34 o
  -4   2  10      792.04      725.95     23.58 o
  -3   2  10        9.18       17.62      5.62 o
  -2   2  10      888.92     1146.51     40.99 o
  -1   2  10       88.32       76.55      7.52 o
   0   2  10      149.80      225.62     14.58 o
   1   2  10     1471.32     1601.57     50.43 o
   2   2  10      305.35      323.55     12.49 o
   3   2  10      729.94      797.26     25.11 o
   4   2  10       18.67       42.14      3.85 o
   5   2  10       34.51       43.77      4.10 o
   6   2  10        1.09        2.10      3.02 o
   7   2  10      296.79      310.75     11.31 o
   8   2  10        3.50        2.54      4.51 o
  -8   3  10      173.35      155.36      8.39 o
  -7   3  10       65.25       68.66      5.47 o
  -6   3  10       73.64       83.37      5.72 o
  -5   3  10      346.58      302.23     16.27 o
  -4   3  10       28.25       49.42      5.91 o
  -3   3  10      804.32      935.18     47.19 o
  -2   3  10      842.40      887.82     32.34 o
  -1   3  10       38.98       26.91      6.79 o
   0   3  10      735.85      823.71     35.28 o
   1   3  10      689.25      649.12     24.37 o
   2   3  10       56.55       35.83      2.48 o
   3   3  10     2715.25     2655.47     79.87 o
   4   3  10        6.34        9.33      3.05 o
   5   3  10      449.18      486.11     15.17 o
   6   3  10      359.41      362.08     12.14 o
   7   3  10        4.28       10.38      3.96 o
   8   3  10        9.26        3.99      5.02 o
  -8   4  10        0.68        0.83      4.14 o
  -7   4  10        6.45       13.63      3.99 o
  -6   4  10        0.03       -3.14      3.49 o
  -5   4  10        2.35       -2.44      3.52 o
  -4   4  10      172.51      179.28     11.52 o
  -3   4  10      268.81      311.98     17.30 o
  -2   4  10        9.44       16.58      2.59 o
  -1   4  10      147.27      163.99     12.04 o
   0   4  10     1147.59     1140.55     48.37 o
   1   4  10      112.43      114.94      5.04 o
   2   4  10      111.79       94.43      5.89 o
   3   4  10      393.96      379.52     12.88 o
   4   4  10      838.32      883.65     27.87 o
   5   4  10      876.26      864.61     27.78 o
   6   4  10      108.70       95.70      6.19 o
   7   4  10      126.17      136.37      7.53 o
   8   4  10        0.13       -1.70      6.41 o
  -8   5  10       25.32       16.71      4.66 o
  -7   5  10        5.58        2.89      4.14 o
  -6   5  10       31.62       37.63      5.57 o
  -5   5  10      116.96      146.13      8.29 o
  -4   5  10        0.19        7.38      3.88 o
  -3   5  10      464.83      556.35     26.46 o
  -2   5  10      952.81     1027.68     38.65 o
  -1   5  10       18.71       23.62      2.58 o
   0   5  10      281.17      319.07     16.30 o
   1   5  10       59.03       41.64      3.08 o
   2   5  10     1523.74     1657.58     51.76 o
   3   5  10       83.84       92.38      5.88 o
   4   5  10       15.11       12.47      4.00 o
   5   5  10       78.69       90.18      6.93 o
   6   5  10       94.38       89.43      6.03 o
   7   5  10       15.45       11.79      4.02 o
   8   5  10       82.39      102.51     15.89 o
  -8   6  10       15.40       11.42      5.19 o
  -7   6  10      112.76      137.25     11.71 o
  -6   6  10      542.97      560.42     28.06 o
  -5   6  10       15.62       30.25      5.57 o
  -4   6  10     1164.77     1452.39     51.27 o
  -3   6  10      399.58      469.16     21.18 o
  -2   6  10        2.61        3.24      2.78 o
  -1   6  10      241.17      209.82     10.65 o
   0   6  10      507.78      560.86     17.23 o
   1   6  10      602.23      659.20     20.20 o
   2   6  10     1806.02     1854.62     57.67 o
   3   6  10      507.07      506.20     19.04 o
   4   6  10       99.44       88.65      6.27 o
   5   6  10      116.51      138.46      8.36 o
   6   6  10      106.73      126.73      7.21 o
   7   6  10       61.38       59.85      5.68 o
  -7   7  10       18.39       23.89      5.52 o
  -6   7  10        0.56       -3.69      4.29 o
  -5   7  10      203.89      228.10     17.84 o
  -4   7  10       18.95       23.30      6.13 o
  -3   7  10      934.31     1000.50     36.12 o
  -2   7  10      793.62      886.70     33.10 o
  -1   7  10       81.80       74.83      3.91 o
   0   7  10      494.65      474.77     14.89 o
   1   7  10      147.18      165.74      6.84 o
   2   7  10      342.83      325.09     12.12 o
   3   7  10      389.05      426.46     16.72 o
   4   7  10       18.18       15.49      5.20 o
   5   7  10      256.91      287.88     13.34 o
   6   7  10       47.24       48.45      5.03 o
   7   7  10        3.35        2.67      4.83 o
  -7   8  10        2.10       -1.61      4.74 o
  -6   8  10        1.60        0.30      4.34 o
  -5   8  10       47.55       55.74      7.51 o
  -4   8  10       82.88       79.96      6.26 o
  -3   8  10       60.03       53.06      5.47 o
  -2   8  10      108.99       97.21      7.21 o
  -1   8  10      219.14      244.96     11.69 o
   0   8  10        6.86        3.02      2.44 o
   1   8  10      993.93     1013.07     30.11 o
   2   8  10        9.08        3.56      3.08 o
   3   8  10      485.92      489.04     21.77 o
   4   8  10       60.46       71.33      7.63 o
   5   8  10       19.42       35.35      6.55 o
   6   8  10        2.30       -5.70      5.70 o
   7   8  10       42.55       56.31      6.29 o
  -7   9  10        0.81        5.27      5.76 o
  -6   9  10       18.98       14.65      5.57 o
  -5   9  10        0.15       -4.07      4.07 o
  -4   9  10       69.20       47.11     11.35 o
  -3   9  10       38.05       32.82     10.01 o
  -2   9  10        7.99        1.59      7.70 o
  -1   9  10       14.59       15.57      5.10 o
   0   9  10        2.01        1.81      4.61 o
   1   9  10       47.56       56.59      4.30 o
   2   9  10      185.19      187.98      9.78 o
   3   9  10      203.54      178.42     10.78 o
   4   9  10        5.43        1.06      5.10 o
   5   9  10       63.41       54.47      6.82 o
   6   9  10        3.02       -1.36      5.75 o
  -6  10  10       23.38       21.24     11.83 o
  -5  10  10        0.16        3.86     10.01 o
  -4  10  10        3.55       -9.10      9.10 o
  -3  10  10       58.38       68.87     11.83 o
  -2  10  10      231.11      188.64     15.47 o
  -1  10  10        0.00       -6.89      6.89 o
   0  10  10        1.15       -3.66      3.66 o
   1  10  10       17.90       -0.72      5.10 o
   2  10  10      181.01      211.41     10.67 o
   3  10  10       57.83       59.49      5.59 o
   4  10  10      191.05      213.09     12.30 o
   5  10  10        7.94        3.27      5.16 o
   6  10  10       33.16       34.33      6.82 o
  -6  11  10        0.49      -11.59     15.45 o
  -5  11  10       13.52      -10.01     10.01 o
  -4  11  10       23.94       20.60     10.92 o
  -3  11  10       96.19       86.94     12.26 o
  -2  11  10      119.77       85.23     11.73 o
  -1  11  10      193.76      182.55     12.59 o
   0  11  10        0.07       -0.40      5.45 o
   1  11  10       38.87       28.74      6.61 o
   2  11  10        2.26        0.09      5.85 o
   3  11  10        1.61       -6.88      7.69 o
   4  11  10        8.37        3.94      5.02 o
   5  11  10        2.91        1.96      9.55 o
  -5  12  10        0.38      -14.16     15.45 o
  -4  12  10        0.08        0.00     15.45 o
  -3  12  10      109.37       97.86     13.17 o
  -2  12  10      336.66      285.65     20.34 o
  -1  12  10       15.97       11.18      8.61 o
   0  12  10       53.81       45.61      6.99 o
   1  12  10       87.62       79.04      7.90 o
   2  12  10       34.48       27.72      7.42 o
   3  12  10        4.35        1.06      6.61 o
   4  12  10       22.15       23.46      8.11 o
   5  12  10        8.75        7.72      8.97 o
  -4  13  10        5.56       -3.86     15.45 o
  -3  13  10        1.49       -5.15     14.16 o
  -2  13  10        1.96      -12.87     12.87 o
  -1  13  10       23.66       -1.29     12.87 o
   0  13  10       10.24       10.60      9.01 o
   1  13  10       16.11       27.03     14.16 o
   2  13  10        2.49        3.86      7.38 o
   3  13  10       13.26        5.79      8.97 o
   4  13  10        1.96        2.71      7.58 o
  -3  14  10        2.10       -2.57     15.45 o
  -2  14  10        1.76       15.45     15.45 o
  -1  14  10        6.19        1.29     14.16 o
   0  14  10        6.16       11.37     13.52 o
   1  14  10        8.16       -6.44     12.87 o
   2  14  10       13.07       13.90      8.57 o
   3  14  10        2.02        4.18      9.65 o
  -1  15  10        0.28       -9.01     14.16 o
   0  15  10        0.01        1.29     14.16 o
   1  15  10        1.96        0.00     15.45 o
  -8   1  11      268.31      206.62      9.64 o
  -7   1  11       69.36       51.63      4.78 o
  -6   1  11       80.48       64.02      4.75 o
  -5   1  11        8.48        4.45      2.94 o
  -4   1  11       17.71       23.71      3.35 o
  -3   1  11      330.28      384.82     15.52 o
  -2   1  11      479.45      540.09     26.85 o
  -1   1  11     1824.10     2178.73     77.58 o
   0   1  11       42.45       69.76      3.84 o
   1   1  11      911.96     1057.10     34.13 o
   2   1  11        0.12        1.46      2.56 o
   3   1  11      247.83      284.77     12.18 o
   4   1  11       14.02        5.97      4.24 o
   5   1  11      757.89      720.64     21.16 o
   6   1  11      259.93      253.04      9.61 o
   7   1  11        6.36       12.27      3.81 o
   8   1  11        5.44       15.65      6.21 o
  -8   2  11        0.44        7.92      4.61 o
  -7   2  11       57.84       42.66      4.89 o
  -6   2  11        0.26       -1.19      3.34 o
  -5   2  11       16.00        9.45      3.30 o
  -4   2  11       15.39       16.48      3.96 o
  -3   2  11       92.09      155.28     16.72 o
  -2   2  11      304.45      380.43     15.76 o
  -1   2  11      144.48      187.29     11.10 o
   0   2  11       34.99       52.53      5.14 o
   1   2  11      125.62      145.97      9.08 o
   2   2  11        0.87       -2.16      2.16 o
   3   2  11       70.87       79.11      4.76 o
   4   2  11      236.34      226.10      9.02 o
   5   2  11      281.41      305.76     10.49 o
   6   2  11      140.10      169.19      7.62 o
   7   2  11       39.26       44.62      4.45 o
   8   2  11        0.06       -3.16      6.61 o
  -8   3  11        0.28        7.99      4.39 o
  -7   3  11       17.54       12.48      4.14 o
  -6   3  11       30.71       29.08      4.14 o
  -5   3  11        8.24        2.44      4.23 o
  -4   3  11        0.33       -1.76      3.50 o
  -3   3  11      132.11      143.96     11.56 o
  -2   3  11      264.74      289.14     12.43 o
  -1   3  11       16.85       18.01      3.34 o
   0   3  11      314.04      341.94     15.05 o
   1   3  11        9.33       19.32      3.09 o
   2   3  11        0.07       -1.67      1.67 o
   3   3  11      310.62      287.72     10.45 o
   4   3  11        7.79        3.45      3.16 o
   5   3  11       23.96       14.07      4.81 o
   6   3  11        0.43       -0.18      3.59 o
   7   3  11        2.01        0.29      3.92 o
   8   3  11        0.03       -6.82      6.82 o
  -8   4  11       14.73       21.16      4.96 o
  -7   4  11        3.04       -3.03      3.78 o
  -6   4  11       30.68       45.00      6.95 o
  -5   4  11       21.40       20.80      4.77 o
  -4   4  11      110.19      130.83      7.81 o
  -3   4  11      124.08      190.11     15.49 o
  -2   4  11        1.05       -2.12      2.12 o
  -1   4  11     1393.07     1699.22     85.48 o
   0   4  11       38.01       45.89      4.03 o
   1   4  11      210.34      214.35      7.87 o
   2   4  11        6.72        1.72      2.49 o
   3   4  11      628.74      590.92     21.78 o
   4   4  11      347.44      356.86     14.64 o
   5   4  11        1.17       -4.15      4.15 o
   6   4  11        0.01       -3.28      3.28 o
   7   4  11        0.29       -3.71      3.71 o
   8   4  11        0.14        3.17      6.99 o
  -8   5  11       22.13       13.93      5.04 o
  -7   5  11       39.13       32.32      8.36 o
  -6   5  11      131.00      151.66      8.84 o
  -5   5  11       36.95       38.03      5.26 o
  -4   5  11       81.49      113.11      7.50 o
  -3   5  11     1070.81     1379.14     78.96 o
  -2   5  11      505.20      649.39     24.93 o
  -1   5  11       90.61      128.50     12.85 o
   0   5  11      114.85      123.25      5.66 o
   1   5  11       91.17      102.64      5.04 o
   2   5  11       16.86       24.36      3.28 o
   3   5  11      482.07      476.24     32.70 o
   4   5  11      301.52      277.34     12.43 o
   5   5  11       62.11       58.76      6.14 o
   6   5  11       71.58       63.05      5.35 o
   7   5  11       10.73       13.70      4.02 o
  -7   6  11       13.49       14.58      5.52 o
  -6   6  11        9.84       13.10      4.93 o
  -5   6  11        8.33       12.47      4.54 o
  -4   6  11      163.04      182.07     11.31 o
  -3   6  11       21.50       22.21      7.52 o
  -2   6  11      486.33      583.04     22.77 o
  -1   6  11        5.28        4.36      2.06 o
   0   6  11      199.99      188.07      9.54 o
   1   6  11       14.76       14.22      3.05 o
   2   6  11       18.68       20.69      3.51 o
   3   6  11      100.45       88.96      7.06 o
   4   6  11        4.73        7.84      4.80 o
   5   6  11       23.36        8.35      4.93 o
   6   6  11       46.49       50.56      5.08 o
   7   6  11       18.53       23.23      4.60 o
  -7   7  11       49.81       28.14      9.10 o
  -6   7  11       13.22       -2.44      4.54 o
  -5   7  11       60.66       73.25      6.45 o
  -4   7  11        3.57        0.80      3.91 o
  -3   7  11       56.42       47.46      5.52 o
  -2   7  11        0.89       -2.28      4.45 o
  -1   7  11       32.44       27.83      3.78 o
   0   7  11      155.55      176.07      8.64 o
   1   7  11      153.97      155.20      6.78 o
   2   7  11      410.71      413.26     14.86 o
   3   7  11        2.16        1.75      3.81 o
   4   7  11     2546.11     2568.69     87.35 o
   5   7  11      326.98      335.96     14.64 o
   6   7  11        7.98       -0.86      4.16 o
   7   7  11        0.03       -4.23      4.23 o
  -7   8  11        5.19        5.37      5.11 o
  -6   8  11        0.77       -1.13      4.39 o
  -5   8  11      201.70      231.65     11.78 o
  -4   8  11      159.25      190.19     12.68 o
  -3   8  11        6.88       -1.98      9.24 o
  -2   8  11       88.91      102.20      7.42 o
  -1   8  11        0.98       -2.00      4.00 o
   0   8  11        5.24        3.19      3.39 o
   1   8  11        8.47        5.56      2.89 o
   2   8  11       39.44       31.31      4.61 o
   3   8  11      340.49      325.51     14.25 o
   4   8  11       48.21       51.75      6.82 o
   5   8  11        2.20       -4.28      4.28 o
   6   8  11        2.73       -0.47      5.06 o
   7   8  11        1.55       -2.25      5.26 o
  -6   9  11       76.53       78.61     13.65 o
  -5   9  11        7.21        1.68     10.44 o
  -4   9  11       45.14       45.54     11.35 o
  -3   9  11      535.52      624.32     36.86 o
  -2   9  11      313.43      337.34     18.07 o
  -1   9  11       11.67        2.80      5.45 o
   0   9  11      575.23      549.20     22.20 o
   1   9  11      477.50      466.90     22.76 o
   2   9  11        7.33        4.42      4.46 o
   3   9  11       26.90       26.95      4.71 o
   4   9  11        0.10       -4.28      4.28 o
   5   9  11        4.03        3.62      5.16 o
   6   9  11       20.45       12.52      5.89 o
  -6  10  11       17.75       12.87     10.92 o
  -5  10  11      143.01      121.41     15.00 o
  -4  10  11       11.86        2.57     14.80 o
  -3  10  11       48.02       62.19     12.26 o
  -2  10  11       83.94       86.06     21.24 o
  -1  10  11       10.42        8.40      6.06 o
   0  10  11        1.49        3.03      4.09 o
   1  10  11       95.30       97.73      8.86 o
   2  10  11       29.99       25.26      6.61 o
   3  10  11      189.84      187.28     10.32 o
   4  10  11        7.83        2.98      5.37 o
   5  10  11       95.19       97.70      9.02 o
   6  10  11       53.65       60.61      8.28 o
  -5  11  11        8.21       -1.96     10.44 o
  -4  11  11       50.88       31.54     11.83 o
  -3  11  11      107.76      111.55     17.38 o
  -2  11  11       28.37       -3.05      8.61 o
  -1  11  11      325.24      296.83     20.15 o
   0  11  11      611.25      603.94     30.59 o
   1  11  11        0.37        3.51      5.45 o
   2  11  11       94.34      139.60     14.73 o
   3  11  11       29.41       31.55      7.66 o
   4  11  11      342.04      396.42     21.79 o
   5  11  11       29.74       39.87      6.92 o
  -5  12  11       46.42       54.06     19.31 o
  -4  12  11      107.17      116.64     21.24 o
  -3  12  11       39.28       39.18     11.35 o
  -2  12  11      160.84      155.63     25.10 o
  -1  12  11       10.91       17.56      6.76 o
   0  12  11      274.43      293.92     17.06 o
   1  12  11        6.51        4.35      6.00 o
   2  12  11       24.58       21.60      6.76 o
   3  12  11       60.76       76.86      9.80 o
   4  12  11       31.84       42.79      8.86 o
  -4  13  11        1.02       -1.29     16.73 o
  -3  13  11      273.23      279.33     32.18 o
  -2  13  11       46.37       56.64     18.02 o
  -1  13  11        0.66       -1.29     14.16 o
   0  13  11       29.50       10.58      8.37 o
   1  13  11       88.41      109.42     19.31 o
   2  13  11       68.35       76.37      8.67 o
   3  13  11       61.63       77.49     13.29 o
   4  13  11       20.05       12.75      8.11 o
  -2  14  11      154.10      148.03     24.46 o
  -1  14  11       17.33        3.86     14.16 o
   0  14  11        8.85       -3.79     14.80 o
   1  14  11       56.54       47.63     16.73 o
   2  14  11        0.47       -0.88      8.33 o
  -8   0  12        1.43       -2.49      5.45 o
  -7   0  12        2.70        3.09      5.30 o
  -6   0  12       50.70       54.58      6.82 o
  -5   0  12        5.89        0.98      4.67 o
  -4   0  12       79.54       90.65      8.02 o
  -3   0  12      249.33      251.65     16.67 o
  -2   0  12       33.56       36.10      4.77 o
  -1   0  12      662.89      793.04     71.02 o
   0   0  12     1242.78     1221.11     51.70 o
   1   0  12     1332.09     1501.08     62.80 o
   2   0  12     1867.85     1860.81     77.39 o
   3   0  12     1554.29     1636.95     80.87 o
   4   0  12     2895.51     2788.31    107.08 o
   5   0  12        0.30       -3.96      3.96 o
   6   0  12      166.28      177.19     10.95 o
   7   0  12       18.30       17.10      5.62 o
   8   0  12       22.35        8.94     10.94 o
  -8   1  12        1.73        4.52      5.08 o
  -7   1  12       10.06       12.54      3.86 o
  -6   1  12       24.05       20.20      3.86 o
  -5   1  12      112.15      107.19      5.73 o
  -4   1  12      824.80      819.32     28.25 o
  -3   1  12      293.34      306.89     18.72 o
  -2   1  12        2.88        3.89      2.78 o
  -1   1  12        9.58       -0.75      4.06 o
   1   1  12      560.76      530.88     23.38 o
   2   1  12      229.40      215.30     12.36 o
   3   1  12      720.79      739.65     36.08 o
   4   1  12       16.05       26.47      7.25 o
   5   1  12        0.36        1.45      3.15 o
   6   1  12        7.23        8.69      3.53 o
   7   1  12      108.57      106.36      6.13 o
   8   1  12       29.09       35.08      8.33 o
  -8   2  12       47.88       38.77      4.80 o
  -7   2  12       32.30       19.86      4.14 o
  -6   2  12        0.86       -0.18      3.30 o
  -5   2  12        0.08       -3.74      3.74 o
  -4   2  12      202.67      198.55     10.20 o
  -3   2  12     1339.87     1595.09     50.71 o
  -2   2  12       33.62       33.40      3.43 o
  -1   2  12        4.90       -0.39      2.75 o
   0   2  12      141.07      148.60      6.52 o
   1   2  12      167.00      176.46     16.49 o
   2   2  12       53.23       68.48      4.08 o
   3   2  12      174.27      140.13      7.39 o
   4   2  12       10.01       14.48      3.55 o
   5   2  12      279.65      264.54      9.60 o
   6   2  12      394.70      377.35     13.89 o
   7   2  12       12.23       19.36      4.45 o
   8   2  12       64.39       67.18      9.03 o
  -8   3  12        5.45       17.43      4.90 o
  -7   3  12       52.41       41.20      5.24 o
  -6   3  12        8.23        7.08      3.59 o
  -5   3  12       54.01       44.15      4.84 o
  -4   3  12      503.17      528.90     26.01 o
  -3   3  12        6.44       14.68      4.24 o
  -2   3  12       16.92       27.12      3.19 o
  -1   3  12        8.72        0.83      2.85 o
   0   3  12      501.39      596.02     22.95 o
   1   3  12      477.14      477.32     19.93 o
   2   3  12      390.62      375.10     12.38 o
   3   3  12      813.10      811.51     28.96 o
   4   3  12      897.32      844.62     30.46 o
   5   3  12       71.47       46.30      4.76 o
   6   3  12       17.02       21.57      4.47 o
   7   3  12       12.80       10.77      3.96 o
  -7   4  12        2.93       -0.38      5.20 o
  -6   4  12       65.33       81.37      7.99 o
  -5   4  12      113.56      118.71     10.03 o
  -4   4  12        1.46        5.82      3.82 o
  -3   4  12      888.55     1048.96     51.92 o
  -2   4  12        0.56        0.00      2.12 o
  -1   4  12      545.05      565.93     24.58 o
   0   4  12       40.91       44.80      4.80 o
   1   4  12       27.30       18.62      3.04 o
   2   4  12      437.29      474.05     15.11 o
   3   4  12      618.18      606.50     22.70 o
   4   4  12      165.57      170.12      9.27 o
   5   4  12       88.82       79.01      6.51 o
   6   4  12       18.56        7.83      3.92 o
   7   4  12        0.28       -3.61      3.61 o
  -7   5  12      100.10      117.50      8.53 o
  -6   5  12        0.83       -2.52      4.47 o
  -5   5  12      142.39      189.93     11.89 o
  -4   5  12      634.56      780.15     51.65 o
  -3   5  12       15.61       10.05      3.82 o
  -2   5  12      885.34     1051.99     39.05 o
  -1   5  12        5.77        5.12      3.86 o
   0   5  12     1720.29     1749.28     54.34 o
   1   5  12      313.36      328.97     11.25 o
   2   5  12       10.59       -0.39      3.16 o
   3   5  12       95.95       97.19      6.90 o
   4   5  12        8.27        6.44      4.52 o
   5   5  12        7.41       -2.49      4.25 o
   6   5  12       73.41       90.64      6.16 o
   7   5  12       59.84       68.39      6.45 o
  -7   6  12       79.67       90.30      7.62 o
  -6   6  12      257.26      268.72     12.88 o
  -5   6  12      111.64      112.03      7.89 o
  -4   6  12       51.10       82.66      8.63 o
  -3   6  12      575.50      705.52     38.30 o
  -2   6  12      173.17      254.53     22.01 o
  -1   6  12      307.19      316.99     24.42 o
   0   6  12     1039.27     1121.31     35.75 o
   1   6  12     1774.58     1845.31     53.35 o
   2   6  12       64.61       49.69      4.27 o
   3   6  12      162.55      156.93      9.51 o
   4   6  12       82.04      111.10      7.84 o
   5   6  12       75.98       74.59      6.90 o
   6   6  12        4.37       -2.36      3.66 o
   7   6  12       14.54       16.56      7.36 o
  -7   7  12       16.67       26.14      5.88 o
  -6   7  12        3.67        4.95      4.99 o
  -5   7  12       92.23      109.03     13.01 o
  -4   7  12       80.81       77.76      9.43 o
  -3   7  12       19.61       20.33      7.58 o
  -2   7  12      102.57      107.80      7.91 o
  -1   7  12       10.43       10.84      3.83 o
   0   7  12       10.43       10.44      2.80 o
   1   7  12       45.04       52.86      3.94 o
   2   7  12       79.00       85.36      5.35 o
   3   7  12      469.90      507.29     18.34 o
   4   7  12      212.03      204.28     10.82 o
   5   7  12        5.04       -6.10      7.80 o
   6   7  12        6.62        4.05      5.62 o
   7   7  12        9.93        3.49      9.52 o
  -6   8  12        1.38       -6.69      6.70 o
  -5   8  12        5.58        8.46     11.96 o
  -4   8  12        3.47       -6.88      7.33 o
  -3   8  12       79.45       99.93     10.41 o
  -2   8  12        1.24       -5.02      5.02 o
  -1   8  12      786.64      875.23     44.38 o
   0   8  12        8.21       11.53      4.77 o
   1   8  12      353.54      361.68     13.62 o
   2   8  12       73.09       56.07      5.52 o
   3   8  12        0.00       -5.02      5.02 o
   4   8  12       37.52       31.75      6.00 o
   5   8  12        4.02        0.02      4.94 o
   6   8  12        3.29        4.88      5.75 o
  -6   9  12        0.01      -13.52     13.52 o
  -5   9  12        0.01      -14.16     14.16 o
  -4   9  12       26.64       13.13     11.35 o
  -3   9  12        6.89       24.46     10.92 o
  -2   9  12      173.76      176.26     12.82 o
  -1   9  12       31.38       33.58      7.00 o
   0   9  12      201.32      178.11     10.10 o
   1   9  12      215.06      209.34     13.38 o
   2   9  12        3.00       -4.04      5.85 o
   3   9  12      195.96      187.58     11.71 o
   4   9  12        1.81       -4.94      4.94 o
   5   9  12       97.94       97.87      9.21 o
   6   9  12       25.89       36.62      7.45 o
  -6  10  12        7.98       -8.37     10.92 o
  -5  10  12        0.47      -12.87     15.45 o
  -4  10  12        4.73      -10.44     10.44 o
  -3  10  12       62.70       59.33     12.26 o
  -2  10  12       16.67       -4.07      8.61 o
  -1  10  12        1.28       -5.33      5.62 o
   0  10  12        0.36       -0.32      4.23 o
   1  10  12       51.72       49.23      7.52 o
   2  10  12       87.87       94.07      9.08 o
   3  10  12        0.19       -6.41      6.41 o
   4  10  12      129.90      148.07     13.38 o
   5  10  12       87.17       94.36      8.70 o
  -5  11  12       21.28       44.06     14.80 o
  -4  11  12       62.51       37.33     16.73 o
  -3  11  12       17.18        4.42     10.44 o
  -2  11  12        0.53       -0.74     14.16 o
  -1  11  12      125.51      137.86     11.29 o
   0  11  12        5.98        7.31      5.75 o
   1  11  12        0.52        3.00      5.85 o
   2  11  12       11.16        4.69      6.34 o
   3  11  12       10.67       13.87      7.36 o
   4  11  12        0.48        3.64      7.36 o
   5  11  12       11.74        1.93     10.01 o
  -4  12  12       62.10       58.05     13.65 o
  -3  12  12       12.28       -0.90     10.44 o
  -2  12  12       74.48       72.48     12.06 o
  -1  12  12      148.29      128.53     10.95 o
   0  12  12       12.42        9.05      6.23 o
   1  12  12       13.05        0.11      8.47 o
   2  12  12        0.70       -0.53      6.61 o
   3  12  12        0.00       -1.52      8.44 o
   4  12  12        0.36       -5.84      7.16 o
  -3  13  12        2.82       -2.57     15.45 o
  -2  13  12        0.04       -7.72     15.45 o
  -1  13  12       11.78       25.75     15.45 o
   0  13  12        7.91       19.82      8.57 o
   1  13  12       10.15        9.01     12.87 o
   2  13  12       40.54       41.00      7.90 o
   3  13  12       16.35       14.08      7.84 o
  -2  14  12       11.48        1.29     15.45 o
  -1  14  12       11.83      -12.87     12.87 o
   0  14  12        7.38       -0.36      7.60 o
   1  14  12       35.56       42.48     18.02 o
  -8   1  13      174.38      159.75      8.69 o
  -7   1  13       39.80       42.06      4.70 o
  -6   1  13       70.75       52.68      4.94 o
  -5   1  13        0.46       -0.46      3.84 o
  -4   1  13      130.68      139.52     16.27 o
  -3   1  13      833.04      820.16     31.68 o
  -2   1  13       11.03        8.44      3.39 o
  -1   1  13      776.54      932.59     34.64 o
   0   1  13      331.74      279.20     10.08 o
   1   1  13      133.28      113.60      5.68 o
   2   1  13      106.44       89.69      5.98 o
   3   1  13      193.53      180.80      9.49 o
   4   1  13       19.01       15.31      3.75 o
   5   1  13        1.10       -2.13      3.02 o
   6   1  13       78.46       92.65      6.25 o
   7   1  13       47.55       43.85      5.20 o
  -7   2  13       13.74       14.78      4.17 o
  -6   2  13        3.05        0.25      3.43 o
  -5   2  13       27.99       35.82      4.86 o
  -4   2  13      103.16       98.18      7.50 o
  -3   2  13        0.01        6.90      5.18 o
  -2   2  13        3.47        3.73      3.12 o
  -1   2  13       55.56      102.42      9.10 o
   0   2  13       77.09       68.81      8.17 o
   1   2  13       35.77       43.61      5.93 o
   2   2  13       26.80       33.29      5.81 o
   3   2  13      386.40      373.95     15.26 o
   4   2  13      107.84      109.72      7.24 o
   5   2  13      102.51       93.87      6.17 o
   6   2  13        0.21       -3.31      3.31 o
   7   2  13       16.86       18.78      4.49 o
  -7   3  13        1.19       -1.94      3.71 o
  -6   3  13       15.29        2.28      4.21 o
  -5   3  13      114.23      124.94      8.65 o
  -4   3  13      112.41      137.53     10.62 o
  -3   3  13       99.26      127.79      9.62 o
  -2   3  13      477.89      476.89     24.91 o
  -1   3  13        1.74        8.41      3.30 o
   0   3  13       55.00       57.99      4.89 o
   1   3  13      118.04      144.67      7.33 o
   2   3  13       75.84       81.69      4.68 o
   3   3  13      564.95      563.48     21.40 o
   4   3  13      206.50      199.97     10.32 o
   5   3  13       93.18       88.70      6.90 o
   6   3  13      108.09      112.18      6.93 o
   7   3  13        7.32       17.49      5.60 o
  -7   4  13        2.14       -4.54      4.54 o
  -6   4  13        0.09       -4.10      4.10 o
  -5   4  13       17.94       27.03      4.90 o
  -4   4  13        3.72       -4.69      4.69 o
  -3   4  13      682.41      895.66     33.62 o
  -2   4  13       15.83       12.67      3.48 o
  -1   4  13      560.60      672.19     35.42 o
   0   4  13      330.05      346.41     15.98 o
   1   4  13      225.16      174.86      8.49 o
   2   4  13      491.13      437.65     14.51 o
   3   4  13       52.74       43.99      5.22 o
   4   4  13      402.49      382.10     15.95 o
   5   4  13       18.22       12.06      4.66 o
   6   4  13        0.09        0.91      3.59 o
   7   4  13        3.21        4.20      6.61 o
  -7   5  13        0.81        5.75      5.57 o
  -6   5  13       54.33       55.59      6.63 o
  -5   5  13      320.16      374.67     21.95 o
  -4   5  13      197.30      225.18     16.54 o
  -3   5  13       15.31       34.85      8.65 o
  -2   5  13      150.15      147.82     13.01 o
  -1   5  13      111.18      132.52      8.37 o
   0   5  13      385.51      372.22     20.36 o
   1   5  13      509.57      494.43     15.95 o
   2   5  13      319.52      308.11     12.06 o
   3   5  13       90.50       78.70      5.81 o
   4   5  13        8.59        9.26      4.90 o
   5   5  13       13.35       15.51      4.82 o
   6   5  13       11.23        2.27      4.09 o
   7   5  13        2.54       -4.99      6.41 o
  -7   6  13       10.21       17.79      5.69 o
  -6   6  13       79.08       86.63      7.58 o
  -5   6  13       64.07       92.02      7.48 o
  -4   6  13      263.59      347.59     35.81 o
  -3   6  13        8.80       -7.72      8.80 o
  -2   6  13       89.82      123.23     10.40 o
  -1   6  13      124.15      164.88     10.82 o
   0   6  13      234.53      229.85     11.24 o
   1   6  13       79.98       90.43      5.08 o
   2   6  13        0.01       -3.45      3.45 o
   3   6  13       41.90       34.10      5.21 o
   4   6  13       18.88       18.30      4.93 o
   5   6  13       42.83       41.38      5.70 o
   6   6  13        2.92       -3.86      3.86 o
   7   6  13       33.71       40.71      8.59 o
  -6   7  13        2.52        4.39      9.83 o
  -5   7  13        0.01        5.48      7.46 o
  -4   7  13       32.13        7.78     11.85 o
  -3   7  13        2.39       -5.95      7.33 o
  -2   7  13       51.03       64.69      7.15 o
  -1   7  13       37.45       41.12      6.04 o
   0   7  13       55.37       55.50      5.18 o
   1   7  13      203.01      176.25      7.67 o
   2   7  13     1397.77     1283.60     40.78 o
   3   7  13      885.28      912.14     30.17 o
   4   7  13        2.19       -4.94      4.94 o
   5   7  13       32.52       43.74      6.70 o
   6   7  13        1.98       -8.18     10.82 o
  -6   8  13       23.37       21.59      8.28 o
  -5   8  13        7.98        6.95      7.95 o
  -4   8  13        1.34       -7.33      7.33 o
  -3   8  13      108.05      139.00     16.38 o
  -2   8  13        5.50       -3.33      5.70 o
  -1   8  13      307.62      325.30     15.07 o
   0   8  13      131.00      112.31      7.87 o
   1   8  13      209.80      175.99     10.77 o
   2   8  13        0.05       -6.73      6.73 o
   3   8  13       60.34       61.25      6.03 o
   4   8  13       85.14       75.17      7.63 o
   5   8  13       10.10        1.59      6.75 o
   6   8  13        4.99        7.49      5.89 o
  -6   9  13       17.72       17.38     11.83 o
  -5   9  13      114.49      136.49     16.38 o
  -4   9  13        0.10       -8.05     10.81 o
  -3   9  13        2.78        0.64     10.01 o
  -2   9  13       14.49       12.95      6.55 o
  -1   9  13       91.94       86.96      9.57 o
   0   9  13      150.43      125.92      8.60 o
   1   9  13        9.70       -0.82      5.85 o
   2   9  13       51.71       50.73      7.90 o
   3   9  13        4.60        2.23      4.54 o
   4   9  13        5.51       14.06      5.02 o
   5   9  13       22.99       20.96      7.20 o
  -5  10  13       67.59       57.28     13.65 o
  -4  10  13       79.88       89.03     15.00 o
  -3  10  13        0.01      -10.01     10.01 o
  -2  10  13        1.74       -6.23      6.23 o
  -1  10  13        3.40       -6.92      7.17 o
   0  10  13        7.47        3.28      4.93 o
   1  10  13       71.33       84.07      8.67 o
   2  10  13       30.46       27.00      6.99 o
   3  10  13        0.01       -2.40      6.91 o
   4  10  13      114.76      109.13     10.88 o
   5  10  13        0.23       -4.21      5.89 o
  -4  11  13       61.61       35.05     14.09 o
  -3  11  13      104.89       86.25     14.09 o
  -2  11  13      192.20      184.95     17.22 o
  -1  11  13        0.52        4.13      6.36 o
   0  11  13        4.44        0.77      6.23 o
   1  11  13        8.49       10.10      6.23 o
   2  11  13       29.96       15.73     10.08 o
   3  11  13      104.53       96.05     10.58 o
   4  11  13        2.68        1.29      7.66 o
  -4  12  13       12.39       11.01     22.53 o
  -3  12  13       65.83       54.04     14.80 o
  -2  12  13      103.46      114.34     16.09 o
  -1  12  13       82.53       88.51      9.57 o
   0  12  13       13.74        1.87      6.36 o
   1  12  13       37.12       21.21      6.66 o
   2  12  13        7.51        7.27      7.36 o
   3  12  13        0.03       -4.28      7.16 o
  -2  13  13       42.29       25.75     18.02 o
  -1  13  13       21.83       31.75     16.09 o
   0  13  13       84.68       89.57      9.65 o
   1  13  13       27.32       33.90     10.81 o
   2  13  13       27.70       22.68      7.52 o
  -7   0  14       24.03       19.70      6.23 o
  -6   0  14        0.23       -5.02      5.02 o
  -5   0  14       47.18       53.16      9.01 o
  -4   0  14        0.01       -4.74      8.61 o
  -3   0  14       41.85       60.50      7.06 o
  -2   0  14     2437.96     2555.79    137.89 o
  -1   0  14     1138.33     1216.95     52.26 o
   0   0  14      321.34      284.41     14.74 o
   1   0  14      430.71      464.52     21.36 o
   2   0  14     1527.24     1351.64     57.38 o
   3   0  14      376.32      421.55     20.41 o
   4   0  14      195.50      174.34     10.54 o
   5   0  14        4.03       -1.09      4.46 o
   6   0  14        2.50        0.74      9.65 o
   7   0  14        7.24       10.30     12.87 o
  -7   1  14       37.45       37.43      5.01 o
  -6   1  14      140.62      129.96      6.94 o
  -5   1  14       31.02       29.57      4.92 o
  -4   1  14       91.78       88.41      8.67 o
  -3   1  14     1052.34      987.02     37.79 o
  -2   1  14       66.65      122.39     16.10 o
  -1   1  14      264.92      344.71     16.12 o
   0   1  14        6.55        6.54      4.31 o
   1   1  14      201.65      236.92     20.99 o
   3   1  14      275.82      255.08     13.50 o
   4   1  14      122.34      130.09      7.91 o
   5   1  14       83.36       85.48      6.26 o
   6   1  14        0.71        0.06      3.67 o
   7   1  14       45.75       58.34     11.35 o
  -7   2  14       52.62       49.96      5.33 o
  -6   2  14       28.81       35.07      5.43 o
  -5   2  14      511.87      523.79     21.13 o
  -4   2  14       96.00       85.96      6.29 o
  -3   2  14        6.10       12.65      6.49 o
  -2   2  14        6.29        6.95      3.55 o
  -1   2  14      353.88      371.61     13.85 o
   0   2  14      210.82      194.27      9.09 o
   1   2  14       16.08       11.50      4.88 o
   2   2  14      178.54      150.09      8.11 o
   3   2  14      542.65      557.28     19.49 o
   4   2  14      524.26      557.39     21.66 o
   5   2  14       96.89       89.87      6.01 o
   6   2  14      107.11      110.14      6.77 o
   7   2  14        6.59       19.75     10.12 o
  -7   3  14       66.38       71.00      6.67 o
  -6   3  14      111.19      107.67      7.22 o
  -5   3  14       20.11       21.24      4.87 o
  -4   3  14       26.85       43.27      8.32 o
  -3   3  14      248.60      306.10     24.63 o
  -2   3  14       76.59       76.12      5.66 o
  -1   3  14      316.03      367.05     14.83 o
   0   3  14      292.68      308.24     12.76 o
   1   3  14      239.64      228.14     10.20 o
   2   3  14      906.25      845.99     29.04 o
   3   3  14      161.37      186.76     16.12 o
   4   3  14      968.83      966.18     35.06 o
   5   3  14       10.29        0.60      4.66 o
   6   3  14        4.19        8.93      3.96 o
   7   3  14        0.05        2.42      7.36 o
  -7   4  14       21.42       18.98      5.35 o
  -6   4  14        8.30       10.00      4.90 o
  -5   4  14       38.92       52.33     10.12 o
  -4   4  14        8.15        1.05      5.64 o
  -3   4  14        1.47        0.07      5.41 o
  -2   4  14      539.80      537.28     32.89 o
  -1   4  14      116.42      114.65      8.62 o
   0   4  14       98.50      103.21      6.63 o
   1   4  14      100.16       95.65      6.30 o
   2   4  14      102.42       82.25      5.16 o
   3   4  14     1043.81     1028.15     33.59 o
   4   4  14       84.57       90.42      7.04 o
   5   4  14        0.00       -0.41      6.44 o
   6   4  14        6.93       11.88      3.90 o
   7   4  14       17.51       15.14      7.58 o
  -7   5  14       58.79       79.39      6.81 o
  -6   5  14       11.10        6.67      5.08 o
  -5   5  14        6.53       23.42      9.66 o
  -4   5  14       29.22       39.34      9.08 o
  -3   5  14      603.20      730.50     44.03 o
  -2   5  14      274.29      347.87     24.53 o
  -1   5  14       18.86       22.33      5.97 o
   0   5  14      564.47      608.60     27.52 o
   1   5  14       30.18       39.34      4.15 o
   2   5  14      106.55       91.60      6.07 o
   3   5  14      726.55      665.25     22.73 o
   4   5  14      137.61      118.20      7.94 o
   5   5  14      105.19      117.14      8.36 o
   6   5  14       20.80       24.06      4.66 o
  -6   6  14       17.29       21.41      8.51 o
  -5   6  14      113.93      135.05     12.28 o
  -4   6  14       35.08       35.46      8.88 o
  -3   6  14      134.94      156.52     16.56 o
  -2   6  14      781.46      894.13     40.82 o
  -1   6  14      347.41      401.62     16.11 o
   0   6  14        3.75        9.00      3.45 o
   1   6  14      210.42      227.11      9.41 o
   2   6  14      252.81      239.28     10.67 o
   3   6  14       51.44       50.61      5.27 o
   4   6  14        0.04       -3.60      4.45 o
   5   6  14       62.28       57.12      8.18 o
   6   6  14        2.06        4.37      4.47 o
  -6   7  14       21.25       17.20      8.71 o
  -5   7  14        2.34        3.35     11.04 o
  -4   7  14        4.96       -7.75      7.75 o
  -3   7  14      150.58      188.41     18.92 o
  -2   7  14       80.38      104.90     11.70 o
  -1   7  14      307.96      363.22     18.30 o
   0   7  14        0.60       -3.20      4.39 o
   1   7  14      164.84      172.61      7.85 o
   2   7  14      118.30      108.69      6.89 o
   3   7  14        3.50        1.60      4.33 o
   4   7  14       52.65       60.64      7.33 o
   5   7  14        8.61        3.73      5.06 o
   6   7  14        1.85       -0.23      5.75 o
  -6   8  14        0.35       -7.21      7.95 o
  -5   8  14       15.66       16.63      8.88 o
  -4   8  14       33.17       32.82      9.02 o
  -3   8  14      136.32      165.72     17.29 o
  -2   8  14      210.62      226.30     15.06 o
  -1   8  14      261.99      285.14     19.32 o
   0   8  14       97.20       82.27      7.21 o
   1   8  14       63.53       41.27      6.44 o
   2   8  14       51.34       33.61      7.36 o
   3   8  14       12.19       12.38      4.61 o
   4   8  14        1.10        2.48      4.54 o
   5   8  14        6.47        5.03      5.89 o
  -5   9  14        0.87       -1.76     12.26 o
  -4   9  14       25.45       30.89     12.74 o
  -3   9  14      108.53      116.02     15.47 o
  -2   9  14       16.73       19.12      7.49 o
  -1   9  14       16.44       16.12      6.36 o
   0   9  14      121.64       89.94     14.12 o
   1   9  14       12.38        6.44      6.23 o
   2   9  14       27.82       15.09      6.61 o
   3   9  14       17.68        6.92      6.91 o
   4   9  14       64.08       77.11      8.73 o
   5   9  14        7.44       10.74      6.23 o
  -5  10  14        1.63      -12.26     12.26 o
  -4  10  14       34.86       27.59     30.89 o
  -3  10  14       19.83       14.80     11.83 o
  -2  10  14       21.91       17.97      7.33 o
  -1  10  14       51.86       61.19      8.33 o
   0  10  14        4.29       -4.12      4.85 o
   1  10  14        8.04        3.49      6.40 o
   2  10  14       11.52       13.49      6.99 o
   3  10  14      104.72      103.64     10.35 o
   4  10  14       16.35       24.09      8.11 o
  -4  11  14       15.94       24.46     13.65 o
  -3  11  14       41.17       33.47     12.74 o
  -2  11  14        2.80        4.45     10.81 o
  -1  11  14       72.56       63.31     10.87 o
   0  11  14       11.20        3.39      6.55 o
   1  11  14       20.41       17.60      9.91 o
   2  11  14        1.25       -6.61      6.61 o
   3  11  14        7.38       11.75      7.66 o
   4  11  14        0.53       -7.66      7.66 o
  -3  12  14       52.16       34.80     12.65 o
  -2  12  14      109.64       98.46     14.48 o
  -1  12  14        0.01        0.84      6.89 o
   0  12  14       30.80       19.29      7.33 o
   1  12  14        7.89        8.42      6.55 o
   2  12  14        1.87       -6.76      6.76 o
   3  12  14        0.42       -4.71      7.52 o
  -1  13  14       18.31       17.03      8.43 o
   0  13  14        5.11       11.53      7.25 o
   1  13  14        2.22       10.02     10.44 o
  -7   1  15        1.00       -0.59      4.80 o
  -6   1  15      173.96      162.53      9.16 o
  -5   1  15      137.03      187.47     15.79 o
  -4   1  15        5.04       -6.03      6.03 o
  -3   1  15      242.68      283.14     13.86 o
  -2   1  15       33.08       38.57      4.69 o
  -1   1  15      809.65      838.38     26.30 o
   0   1  15      261.58      236.98     10.68 o
   1   1  15      122.82      107.16      6.92 o
   2   1  15      217.32      208.03      9.92 o
   3   1  15      742.91      712.85     25.23 o
   4   1  15      150.98      127.36      7.91 o
   5   1  15        1.42        5.93      3.98 o
   6   1  15       27.26       31.02      5.30 o
   7   1  15        5.44       10.30     10.01 o
  -7   2  15        0.14       -2.47      4.99 o
  -6   2  15       20.95       16.85      6.32 o
  -5   2  15       15.05       20.83      5.10 o
  -4   2  15        0.09       -6.21      6.21 o
  -3   2  15        7.96        3.03      3.40 o
  -2   2  15        5.73        3.54      3.73 o
  -1   2  15       31.02       30.64      5.32 o
   0   2  15        0.07       -2.15      4.07 o
   1   2  15       98.32       97.04      6.49 o
   2   2  15      119.84      107.73     13.53 o
   3   2  15      378.97      427.22     21.32 o
   4   2  15        9.26       11.21      4.41 o
   5   2  15       59.81       67.41      6.87 o
   6   2  15       20.04       25.44      4.82 o
   7   2  15       50.73       67.35     12.74 o
  -7   3  15       16.58       16.56      5.61 o
  -6   3  15        2.77        5.53      4.58 o
  -5   3  15      115.74      147.06      9.66 o
  -4   3  15      249.19      261.71     17.95 o
  -3   3  15        1.32       -5.08      5.08 o
  -2   3  15        0.01       -3.85      3.85 o
  -1   3  15      127.81      137.24      8.14 o
   0   3  15      169.98      151.19      8.28 o
   1   3  15      319.11      289.24     12.41 o
   2   3  15       74.74       58.92      5.56 o
   3   3  15        1.76        5.30      4.49 o
   4   3  15       10.01        9.97      4.85 o
   5   3  15       15.97       17.88      5.33 o
   6   3  15        6.40        8.50      3.99 o
  -6   4  15        4.76        6.44      4.65 o
  -5   4  15       34.32       57.20      6.72 o
  -4   4  15        0.35       -7.36      7.36 o
  -3   4  15      156.68      234.29     13.56 o
  -2   4  15        8.28        0.00      6.82 o
  -1   4  15        0.03        3.34      4.47 o
   0   4  15      174.08      175.74      9.32 o
   1   4  15       55.03       33.78      5.08 o
   2   4  15      437.48      427.70     14.66 o
   3   4  15       26.83       20.46      4.68 o
   4   4  15       27.19       35.93      5.33 o
   5   4  15       33.72       26.28      5.33 o
   6   4  15        0.13        4.39      5.11 o
  -6   5  15       63.34       49.88     10.26 o
  -5   5  15        2.40        3.20      8.67 o
  -4   5  15       44.60       52.10     10.17 o
  -3   5  15       41.96       49.11      8.55 o
  -2   5  15      297.18      283.90     14.48 o
  -1   5  15     1152.95     1197.22     40.54 o
   0   5  15      661.72      685.84     24.69 o
   1   5  15        0.06       -3.39      3.39 o
   2   5  15       71.93       75.26      5.87 o
   3   5  15       26.46       22.88      4.39 o
   4   5  15      103.50       93.60      7.65 o
   5   5  15        1.13       -4.45      4.45 o
   6   5  15        7.68       -0.64      5.15 o
  -6   6  15       33.64       42.80      9.83 o
  -5   6  15       36.94       28.81      9.27 o
  -4   6  15        4.20       -7.90      7.90 o
  -3   6  15       33.81       49.79     10.66 o
  -2   6  15        2.17        2.81      5.50 o
  -1   6  15       52.28       53.98      5.62 o
   0   6  15       30.28       43.56      6.54 o
   1   6  15        4.13       -3.68      3.68 o
   2   6  15       35.91       34.79      4.73 o
   3   6  15      134.95      150.20      8.06 o
   4   6  15        2.71       -0.87      4.16 o
   5   6  15       96.39      101.87      8.22 o
   6   6  15        1.22      -10.34     10.34 o
  -6   7  15        1.15       -8.51      8.51 o
  -5   7  15        0.01       -8.67      8.67 o
  -4   7  15       88.55      112.97     11.76 o
  -3   7  15       95.56      104.90     11.84 o
  -2   7  15       77.36       78.27      8.66 o
  -1   7  15      319.90      285.18     12.83 o
   0   7  15      972.49      941.79     32.51 o
   1   7  15      338.52      337.74     14.35 o
   2   7  15       66.23       56.97      5.88 o
   3   7  15       47.15       55.60      6.03 o
   4   7  15        0.11       -0.21      4.47 o
   5   7  15        3.57        1.48      5.75 o
  -5   8  15       21.15       25.30     13.17 o
  -4   8  15        0.04       -7.11     11.35 o
  -3   8  15      107.26      125.91     16.38 o
  -2   8  15       10.59        3.04      6.70 o
  -1   8  15        5.52        0.65      4.59 o
   0   8  15       16.00        6.21      4.93 o
   1   8  15       39.08       26.38      5.99 o
   2   8  15        8.72        7.05      6.41 o
   3   8  15       35.41       31.84      7.75 o
   4   8  15        7.68        5.86      5.18 o
   5   8  15        8.04        6.82      6.00 o
  -5   9  15       24.51        4.04     13.17 o
  -4   9  15        0.01      -12.26     12.26 o
  -3   9  15        0.02       -1.70     11.35 o
  -2   9  15        0.16       -6.55      6.55 o
  -1   9  15        2.85       -1.28      6.00 o
   0   9  15       24.02       18.40      5.22 o
   1   9  15        1.15       -6.00      6.00 o
   2   9  15       45.86       48.82      8.33 o
   3   9  15       18.62       17.31      7.58 o
   4   9  15       41.36       41.68      8.51 o
  -4  10  15       11.34       10.30     13.56 o
  -3  10  15        3.12       -5.77     11.35 o
  -2  10  15       47.39       41.80      8.42 o
  -1  10  15       15.38       15.15      7.82 o
   0  10  15       72.28       56.39      6.64 o
   1  10  15        3.48       -5.80      6.61 o
   2  10  15       64.87       58.64      9.27 o
   3  10  15       27.36       23.65      8.91 o
   4  10  15       38.38       15.16      7.90 o
  -3  11  15        0.10      -10.81     10.81 o
  -2  11  15       44.77       51.03     12.65 o
  -1  11  15       43.03       65.75      9.02 o
   0  11  15        0.56       -6.40      6.40 o
   1  11  15       57.94       49.50      8.11 o
   2  11  15        1.04       -6.87      6.87 o
   3  11  15        7.02       -2.29      7.66 o
  -2  12  15        3.23       -9.65     10.81 o
  -1  12  15        7.76        4.28      7.13 o
   0  12  15        2.91        6.37      6.92 o
   1  12  15        0.52       -3.70      6.66 o
   2  12  15        9.80       10.23      7.52 o
  -6   0  16        7.06       10.30     10.01 o
  -5   0  16      209.22      215.10     26.39 o
  -4   0  16      126.14      183.21     25.10 o
  -3   0  16      298.60      312.44     29.95 o
  -2   0  16        2.08        6.13      5.66 o
  -1   0  16      601.41      673.35     30.55 o
   0   0  16      152.83      142.93     10.02 o
   1   0  16      395.77      419.37     26.40 o
   2   0  16      222.54      192.30     15.91 o
   3   0  16        0.06        4.85      9.01 o
   4   0  16      237.70      232.28     16.08 o
   5   0  16       66.20       65.91     23.81 o
   6   0  16       12.21       -1.29     14.16 o
  -6   1  16       36.53       56.26      6.54 o
  -5   1  16      260.53      329.27     24.34 o
  -4   1  16        7.30       10.82      6.74 o
  -3   1  16       10.87       15.09      3.76 o
  -2   1  16       76.34       81.97      6.43 o
  -1   1  16      156.63      153.64      8.83 o
   0   1  16      181.37      165.99      8.83 o
   1   1  16        0.15       -4.20      4.20 o
   2   1  16        9.90        8.30      4.37 o
   3   1  16      239.17      253.04     13.47 o
   4   1  16       31.81       55.70     10.10 o
   5   1  16      160.35      179.11      9.91 o
   6   1  16        0.39       -7.91      9.52 o
  -6   2  16       94.42       83.76      7.17 o
  -5   2  16        2.44        5.23      4.69 o
  -4   2  16        0.30       -4.92      6.39 o
  -3   2  16      176.23      163.41     12.22 o
  -2   2  16      205.25      223.24     12.65 o
  -1   2  16        5.18        2.64      4.73 o
   0   2  16      199.19      149.35      8.37 o
   1   2  16       71.67       52.11      5.40 o
   2   2  16      324.32      292.59     12.71 o
   3   2  16       94.67       87.59      7.99 o
   4   2  16      448.08      444.39     16.62 o
   5   2  16       20.69       19.39      4.68 o
   6   2  16      117.95      152.96     16.09 o
  -6   3  16       14.50       19.21      5.74 o
  -5   3  16        0.21        1.16      5.16 o
  -4   3  16       17.78       14.32      8.33 o
  -3   3  16       16.97       10.63      5.95 o
  -2   3  16      764.39      927.14     36.00 o
  -1   3  16        0.10       -3.46      4.68 o
   0   3  16      585.28      574.49     21.11 o
   1   3  16       18.83       24.20      5.18 o
   2   3  16      561.80      496.46     18.60 o
   3   3  16       95.24       98.49      6.44 o
   4   3  16        0.29        7.30      4.81 o
   5   3  16        0.08       -1.55      4.85 o
   6   3  16        4.09        8.46      7.36 o
  -6   4  16        0.52       -8.65      8.65 o
  -5   4  16       27.87       30.46      9.66 o
  -4   4  16        6.81       -7.90      7.90 o
  -3   4  16      212.58      263.29     23.60 o
  -2   4  16        0.02       -3.37      4.18 o
  -1   4  16      110.18      113.82      7.58 o
   0   4  16       94.07       89.53      6.98 o
   1   4  16      840.78      772.63     27.30 o
   2   4  16       84.68       66.99      5.57 o
   3   4  16        0.08       -3.90      3.90 o
   4   4  16      152.19      121.35      7.42 o
   5   4  16        1.37        7.30      6.87 o
   6   4  16       21.50       17.92      8.28 o
  -6   5  16       93.91      106.83     15.91 o
  -5   5  16      402.26      459.05     40.17 o
  -4   5  16       14.70        7.10      9.08 o
  -3   5  16       17.13       28.58      8.07 o
  -2   5  16      136.94      169.74     15.56 o
  -1   5  16      604.38      540.99     20.36 o
   0   5  16      305.31      269.07     12.53 o
   1   5  16       72.30       84.42      5.62 o
   2   5  16        5.51       -1.74      3.93 o
   3   5  16       82.48      109.88      6.96 o
   4   5  16        2.11        5.60      4.47 o
   5   5  16      154.73      178.61     10.72 o
   6   5  16        9.00       11.75      7.66 o
  -6   6  16       39.37       42.61     10.35 o
  -5   6  16       99.30      120.21     12.82 o
  -4   6  16      202.71      203.94     20.46 o
  -3   6  16      121.32      155.25     13.75 o
  -2   6  16      197.49      244.12     13.75 o
  -1   6  16      658.12      668.18     23.93 o
   0   6  16      164.87      176.38      9.62 o
   1   6  16       11.07        2.48      4.63 o
   2   6  16        0.11       -3.11      3.99 o
   3   6  16        2.46        2.18      4.17 o
   4   6  16       74.40       65.98      5.95 o
   5   6  16        6.54       16.00      6.55 o
  -5   7  16        2.97        4.88      9.79 o
  -4   7  16       74.64       87.12     12.95 o
  -3   7  16       12.09        5.98      9.27 o
  -2   7  16       68.76       87.54      8.36 o
  -1   7  16       31.54       43.20      5.77 o
   0   7  16       70.05       73.43      6.49 o
   1   7  16        0.02       -4.69      5.12 o
   2   7  16       32.94       31.47      8.94 o
   3   7  16       50.15       47.88      6.19 o
   4   7  16       20.70       15.56      5.52 o
   5   7  16        6.31       -0.05      5.09 o
  -5   8  16       38.40       55.78     15.00 o
  -4   8  16        7.24       10.61     13.17 o
  -3   8  16        3.45        0.72     12.26 o
  -2   8  16       11.29       31.15      8.01 o
  -1   8  16       50.86       42.57      8.18 o
   0   8  16       68.93       49.02      8.18 o
   1   8  16        3.01       -5.56      5.56 o
   2   8  16       16.17       21.00      7.58 o
   3   8  16       50.22       39.20      8.11 o
   4   8  16      128.48      131.06     11.74 o
  -4   9  16        0.13      -12.74     12.74 o
  -3   9  16        4.94        6.39     12.65 o
  -2   9  16        7.38       -4.35      6.82 o
  -1   9  16      195.08      201.16     15.56 o
   0   9  16       94.67       82.94      9.29 o
   1   9  16        0.73       -6.61      6.61 o
   2   9  16        3.79        0.99      6.82 o
   3   9  16        0.57       -1.38      7.16 o
   4   9  16        8.17       13.77      8.11 o
  -3  10  16       36.86       47.79     14.09 o
  -2  10  16       17.44       13.87      8.28 o
  -1  10  16       48.70       40.38     11.03 o
   0  10  16       44.68       46.19      6.74 o
   1  10  16       10.65        3.12      6.99 o
   2  10  16        0.54       -5.46      7.36 o
   3  10  16        7.07        1.52      8.11 o
  -2  11  16       91.75      107.65     11.03 o
  -1  11  16       23.25       19.19      7.89 o
   0  11  16        0.00       -6.80      9.93 o
   1  11  16        6.55        8.33      7.33 o
   2  11  16        0.10       -3.37      7.58 o
  -6   1  17        5.47        5.15      7.33 o
  -5   1  17        3.41        3.76      7.18 o
  -4   1  17       44.45       43.81      7.83 o
  -3   1  17       76.96       79.43      7.30 o
  -2   1  17      135.71      112.69      9.20 o
  -1   1  17       35.79       31.31      5.18 o
   0   1  17       59.37       44.84      5.58 o
   1   1  17      584.78      468.73     20.60 o
   2   1  17      277.21      193.59     13.56 o
   3   1  17       12.18       15.59      5.38 o
   4   1  17      121.31      107.89      9.37 o
   5   1  17        7.50        4.24      4.39 o
   6   1  17       48.75       33.47     12.87 o
  -6   2  17       20.61       21.34      5.99 o
  -5   2  17        3.66        9.01      8.92 o
  -4   2  17        7.42       11.22      8.86 o
  -3   2  17        0.48       -3.60      3.60 o
  -2   2  17       13.95        5.40      4.47 o
  -1   2  17        9.50       -1.41      4.64 o
   0   2  17      135.88      114.40      7.60 o
   1   2  17      225.30      232.71     11.44 o
   2   2  17       13.88        5.07      4.45 o
   3   2  17       27.58       35.20      5.32 o
   4   2  17        9.72       13.67      4.99 o
   5   2  17       38.41       37.33      5.50 o
   6   2  17       18.34       15.50     17.38 o
  -6   3  17       68.99       74.14     10.88 o
  -5   3  17        7.77       -5.30      8.65 o
  -4   3  17        9.88       -6.78     12.66 o
  -3   3  17       18.57        2.05      5.76 o
  -2   3  17      141.02      121.21      7.75 o
  -1   3  17      426.21      394.88     15.87 o
   0   3  17       80.73       78.56      6.83 o
   1   3  17       54.09       54.78      6.22 o
   2   3  17       26.43       29.65      5.18 o
   3   3  17       16.29       13.27      8.02 o
   4   3  17      111.70      118.94      7.44 o
   5   3  17        5.93        7.84      6.70 o
  -6   4  17        7.19        0.58      9.60 o
  -5   4  17       29.17       27.72     10.02 o
  -4   4  17        3.50       -1.05      9.15 o
  -3   4  17        0.67       -5.12      5.82 o
  -2   4  17      138.48      160.28      9.18 o
  -1   4  17       23.83       24.22      5.13 o
   0   4  17      268.14      258.88     12.15 o
   1   4  17       27.42       22.12      4.96 o
   2   4  17       83.42       71.01      5.40 o
   3   4  17       35.36       35.10      6.73 o
   4   4  17        6.44       14.11      4.62 o
   5   4  17       27.86       46.38      8.36 o
  -5   5  17       68.59       85.07     11.74 o
  -4   5  17      105.65      104.82     13.18 o
  -3   5  17      424.69      563.24     39.78 o
  -2   5  17      121.30      133.09      9.60 o
  -1   5  17       26.06       14.15      4.96 o
   0   5  17       30.94       37.69      5.66 o
   1   5  17        3.00        2.93      3.81 o
   2   5  17       43.18       35.19      5.21 o
   3   5  17       84.82       80.38      6.55 o
   4   5  17        4.69        0.93      4.54 o
   5   5  17        9.33       13.27      5.20 o
  -5   6  17       40.41       33.40     10.78 o
  -4   6  17        5.81       -9.65      9.65 o
  -3   6  17        3.67       -3.84     11.15 o
  -2   6  17       10.05       30.63      9.27 o
  -1   6  17      172.20      164.05      9.35 o
   0   6  17       39.97       37.99      5.82 o
   1   6  17        8.45        8.00      5.08 o
   2   6  17       69.61       67.91      5.95 o
   3   6  17       32.90       41.00      5.43 o
   4   6  17       22.47       27.72      6.04 o
   5   6  17       24.16       33.03      6.27 o
  -5   7  17       45.40       57.77     13.01 o
  -4   7  17       91.39       79.67     12.46 o
  -3   7  17       31.49       34.54     10.99 o
  -2   7  17      282.98      343.04     17.29 o
  -1   7  17       65.19       80.11      9.01 o
   0   7  17       49.23       55.93      7.25 o
   1   7  17       94.29       85.01      7.95 o
   2   7  17        0.01       -7.30      7.30 o
   3   7  17        3.02        1.39      6.82 o
   4   7  17       24.85       33.13      6.37 o
  -4   8  17       11.11       -0.64     13.65 o
  -3   8  17        0.19       -5.79     12.23 o
  -2   8  17       24.99        8.76      7.63 o
  -1   8  17       44.91       36.72      6.03 o
   0   8  17        1.39       -5.04      5.30 o
   1   8  17       19.82       20.34      6.34 o
   2   8  17        0.60       10.72      9.31 o
   3   8  17       37.27       44.46      8.65 o
   4   8  17        5.40       -0.49      7.66 o
  -3   9  17       50.71       50.91     15.00 o
  -2   9  17        5.16        8.64      7.98 o
  -1   9  17        5.03       -6.55      6.55 o
   0   9  17        6.64        3.11      5.38 o
   1   9  17        1.24       -4.28      6.99 o
   2   9  17       58.92       51.90      9.27 o
   3   9  17       42.77       45.27      9.27 o
  -2  10  17       57.20       63.52      9.50 o
  -1  10  17        0.88       -3.50      7.33 o
   0  10  17       48.83       46.64      6.89 o
   1  10  17       11.91        6.00      7.33 o
   2  10  17        0.38       -7.58      7.58 o
  -1  11  17       45.95       49.14      8.70 o
   0  11  17        7.70        2.01      7.15 o
  -5   0  18        0.12        5.54     10.44 o
  -4   0  18       41.21       64.27     13.52 o
  -3   0  18       32.64       34.11      7.01 o
  -2   0  18       26.34        9.01     11.59 o
  -1   0  18        0.28       -7.11      7.11 o
   0   0  18      202.18      167.85     15.00 o
   1   0  18        8.02       -9.01      9.01 o
   2   0  18        0.86       -4.00     18.02 o
   3   0  18       11.22       11.21      7.38 o
   4   0  18        3.93        2.50      6.78 o
   5   0  18        0.16        1.29     14.16 o
  -5   1  18       37.27       47.01     10.35 o
  -4   1  18       22.24        9.01      9.08 o
  -3   1  18        0.56       -3.90      3.90 o
  -2   1  18       38.92       22.69      5.06 o
  -1   1  18       27.58       14.17      5.78 o
   0   1  18        6.97        1.53      7.13 o
   1   1  18      104.48      117.24     10.43 o
   2   1  18       62.47       61.68      8.73 o
   3   1  18       38.57       34.36      6.87 o
   4   1  18       54.63       45.52      7.77 o
   5   1  18       14.60       14.67      6.70 o
  -5   2  18      132.70      146.90     13.82 o
  -4   2  18        7.55        9.55      9.15 o
  -3   2  18        0.83       -3.97      3.97 o
  -2   2  18        8.21       -0.88      4.53 o
  -1   2  18      170.07      156.86      9.28 o
   0   2  18      643.14      632.15     23.28 o
   1   2  18       52.59       39.28      6.74 o
   2   2  18      313.73      281.54     14.61 o
   3   2  18       13.70        5.00      4.59 o
   4   2  18       85.95       82.19      8.18 o
   5   2  18       39.42       38.13      7.63 o
  -5   3  18        6.06       -4.08      9.15 o
  -4   3  18      145.38      186.28     16.47 o
  -3   3  18        1.66       -3.65      3.65 o
  -2   3  18      192.35      218.85     11.20 o
  -1   3  18       93.08       76.97      6.83 o
   0   3  18      386.54      357.42     15.13 o
   1   3  18      106.73      107.49      7.58 o
   2   3  18       57.58       45.71      5.63 o
   3   3  18        1.21       -4.98      5.34 o
   4   3  18       30.87       39.21      6.87 o
   5   3  18        0.42       -4.37      7.16 o
  -5   4  18       17.56        8.25     12.26 o
  -4   4  18       14.86       11.29      9.79 o
  -3   4  18       28.89       27.70     11.15 o
  -2   4  18       22.54       27.99      5.49 o
  -1   4  18       95.79       82.24      6.93 o
   0   4  18       18.65       26.07      7.76 o
   1   4  18       49.41       23.53      5.46 o
   2   4  18       37.44       40.69      4.85 o
   3   4  18      134.13      124.20      7.89 o
   4   4  18        3.68       -4.52      4.52 o
   5   4  18       70.43       71.40      7.31 o
  -5   5  18       28.29       12.12     10.58 o
  -4   5  18       32.39       26.62     10.54 o
  -3   5  18       24.96       29.70      7.30 o
  -2   5  18       13.97       10.02      4.65 o
  -1   5  18       81.01       88.13      8.56 o
   0   5  18        5.56       -1.39      5.08 o
   1   5  18       80.07       79.84      6.93 o
   2   5  18        7.30        2.11      4.66 o
   3   5  18       35.87       33.08      5.35 o
   4   5  18      110.05      106.53      7.58 o
  -4   6  18      124.03      137.82     14.53 o
  -3   6  18      439.21      577.90     25.83 o
  -2   6  18      650.72      694.54     28.79 o
  -1   6  18        3.33        0.82      4.92 o
   0   6  18      170.06      184.68     11.39 o
   1   6  18       88.16       69.32      6.96 o
   2   6  18       85.81       70.62      7.80 o
   3   6  18        0.96        5.16      5.18 o
   4   6  18       25.53       38.02      6.87 o
  -4   7  18        1.26       -5.15     14.16 o
  -3   7  18        0.77       -0.97      7.36 o
  -2   7  18       75.75       92.16     20.21 o
  -1   7  18       22.01       24.85      9.73 o
   0   7  18       80.31       59.40      7.21 o
   1   7  18       14.44       13.42      6.44 o
   2   7  18        0.38       -7.20      7.20 o
   3   7  18        0.13       -6.82      6.82 o
   4   7  18       38.14       46.22      9.47 o
  -3   8  18      112.78      125.20     18.20 o
  -2   8  18       54.74       38.78      8.70 o
  -1   8  18        9.64        8.66      6.87 o
   0   8  18        0.16       -0.35      5.61 o
   1   8  18       11.54        7.53      6.31 o
   2   8  18       16.06       22.53      8.33 o
   3   8  18       49.24       46.88      9.53 o
  -2   9  18       13.42       13.42      7.89 o
  -1   9  18       15.40       16.65     10.29 o
   0   9  18        0.45       -5.69      5.69 o
   1   9  18        0.38       -5.89      5.89 o
   2   9  18        0.79        3.31      8.11 o
  -1  10  18        0.18       -8.33      8.33 o
   0  10  18       10.64       -1.30      5.76 o
  -5   1  19       19.71       15.18      9.83 o
  -4   1  19        0.29      -11.35     11.35 o
  -3   1  19        5.06       -5.76      5.76 o
  -2   1  19       39.21       31.72      6.26 o
  -1   1  19      142.75      128.12      9.48 o
   0   1  19      321.43      314.82     16.40 o
   1   1  19       65.21       84.42      8.29 o
   2   1  19        4.05        0.50      5.78 o
   3   1  19        1.44       -5.76      5.76 o
   4   1  19       22.00       12.94      7.06 o
  -5   2  19        5.52       12.49     10.14 o
  -4   2  19        1.02       -3.71      9.03 o
  -3   2  19        0.03       -4.32      4.32 o
  -2   2  19      100.33       89.26      8.28 o
  -1   2  19      107.11      121.07      9.29 o
   0   2  19       50.09       52.30      7.51 o
   1   2  19       24.17       30.16      6.53 o
   2   2  19        0.05       -5.52      5.52 o
   3   2  19        6.67        5.95      5.06 o
   4   2  19       80.06       82.76      7.78 o
  -4   3  19        1.56      -10.78     10.78 o
  -3   3  19       21.15       16.80      4.59 o
  -2   3  19        4.63       -4.75      4.75 o
  -1   3  19      118.67      121.15      8.17 o
   0   3  19       12.46       17.96      5.68 o
   1   3  19        0.01       -2.81      5.89 o
   2   3  19        7.18       -5.59      5.59 o
   3   3  19       19.14       15.41      5.69 o
   4   3  19        3.89        1.10      6.50 o
  -4   4  19        6.80       -9.60      9.60 o
  -3   4  19        1.14        0.22      6.40 o
  -2   4  19       43.53       53.80      6.18 o
  -1   4  19        0.34       -4.24      4.82 o
   0   4  19       42.32       48.13      6.49 o
   1   4  19       14.51        6.27      5.38 o
   2   4  19       19.24       13.24      4.46 o
   3   4  19       26.23       17.46      5.65 o
   4   4  19        0.08       -5.11      5.11 o
  -4   5  19        0.01      -10.26     11.82 o
  -3   5  19        5.33        9.80      6.70 o
  -2   5  19       76.11       69.16      8.66 o
  -1   5  19       22.95       13.53      5.42 o
   0   5  19       32.60       41.19      6.35 o
   1   5  19       24.48       29.02      6.25 o
   2   5  19        5.52        0.34      6.24 o
   3   5  19       42.62       43.68      5.92 o
   4   5  19       14.78       12.65      6.04 o
  -3   6  19        4.48        2.52      7.18 o
  -2   6  19       50.77       52.34      7.74 o
  -1   6  19       40.70       50.66      6.29 o
   0   6  19       16.00        0.17      5.51 o
   1   6  19       49.66       47.66      6.71 o
   2   6  19       42.04       43.46      8.75 o
   3   6  19        8.61        2.57      7.24 o
  -3   7  19       13.61       14.03      9.44 o
  -2   7  19        0.61       -4.04      7.89 o
  -1   7  19       31.97       25.33      6.15 o
   0   7  19        5.23       -2.93      5.97 o
   1   7  19        0.57       -6.07      6.07 o
   2   7  19        3.97        0.98      7.84 o
   3   7  19        0.47       16.05      8.28 o
  -2   8  19       16.75       -4.57     11.09 o
  -1   8  19        6.45       -4.88      4.88 o
   0   8  19        0.27       -5.69      5.69 o
   1   8  19        9.43        4.98      6.64 o
   2   8  19       18.91       13.06      8.86 o
   0   9  19       43.69       52.89      7.65 o
  -4   0  20        6.71      -10.30     16.73 o
  -3   0  20       85.47       89.90     10.24 o
  -2   0  20       20.10       11.78      7.93 o
  -1   0  20        0.90       -8.33      8.33 o
   0   0  20        0.47       -0.59      9.89 o
   1   0  20        2.07       -5.66      9.01 o
   2   0  20       32.24       12.32      9.27 o
   3   0  20       21.50       18.02      9.65 o
   4   0  20        7.43      -14.16     14.16 o
  -4   1  20       13.44       -9.87     12.26 o
  -3   1  20        3.52       -0.79      5.20 o
  -2   1  20        2.19       -5.11      5.11 o
  -1   1  20       15.64        9.20      6.34 o
   0   1  20      154.96      168.24     11.66 o
   1   1  20       87.35       71.00     11.52 o
   2   1  20       40.99       36.19      6.96 o
   3   1  20        0.03       -4.68      5.82 o
   4   1  20       16.62       10.94     11.83 o
  -4   2  20        3.88        3.86     12.26 o
  -3   2  20        6.45        0.56      4.53 o
  -2   2  20       35.57       34.08      6.52 o
  -1   2  20        8.87       12.07      6.29 o
   0   2  20      210.80      219.96     13.83 o
   1   2  20       69.42       72.35     10.03 o
   2   2  20        4.58       -5.89      5.89 o
   3   2  20       87.03       79.28      8.92 o
   4   2  20        0.24       -7.26      7.26 o
  -4   3  20       41.46       53.51     14.69 o
  -3   3  20       51.18       45.99      9.39 o
  -2   3  20       14.15       12.84      5.87 o
  -1   3  20       44.98       30.15      9.10 o
   0   3  20        5.59        8.88      6.86 o
   1   3  20       32.75        5.15      6.31 o
   2   3  20        4.94        2.32      4.62 o
   3   3  20        5.15        2.89      5.43 o
  -3   4  20       99.34      112.34     10.09 o
  -2   4  20        9.87        1.35      4.92 o
  -1   4  20       90.99       78.41      8.25 o
   0   4  20      140.53      133.43      9.06 o
   1   4  20       43.45       38.73      7.40 o
   2   4  20        0.20       -3.97      4.81 o
   3   4  20       10.61        7.43      5.82 o
  -3   5  20        1.21       -1.77      6.70 o
  -2   5  20       43.09       32.91      5.72 o
  -1   5  20       90.26       81.03      7.19 o
   0   5  20       22.33       14.11      6.08 o
   1   5  20       61.20       54.79      7.00 o
   2   5  20       33.84       36.99      9.79 o
   3   5  20        2.64       -6.78      7.75 o
  -2   6  20       67.78       79.56      8.94 o
  -1   6  20        2.42       -2.25      5.00 o
   0   6  20       62.95       40.15      9.29 o
   1   6  20       12.17        7.36      6.79 o
   2   6  20        5.92       10.85      8.28 o
  -1   7  20        0.01       -5.38      5.38 o
   0   7  20        6.11       -2.19      6.27 o
   1   7  20        5.73       -6.53      6.53 o
  -3   1  21       35.58       36.37      6.03 o
  -2   1  21      153.75      128.98     10.66 o
  -1   1  21      123.05      135.93     10.06 o
   0   1  21       31.59        5.23      7.64 o
   1   1  21       41.82       48.54      7.52 o
   2   1  21       15.19        7.05      6.45 o
   3   1  21       28.21       12.31      6.45 o
  -3   2  21        0.07       -7.62      7.62 o
  -2   2  21       41.90       32.51      6.52 o
  -1   2  21        6.98       14.73      8.36 o
   0   2  21        3.79       -6.79      6.79 o
   1   2  21        0.23       -6.50      6.50 o
   2   2  21       42.68       33.63      7.41 o
  -3   3  21       29.22       16.24      9.22 o
  -2   3  21        0.05       -1.90      5.36 o
  -1   3  21        7.04        3.21      6.04 o
   0   3  21        0.35       -4.90      7.10 o
   1   3  21       63.40       56.15      8.18 o
   2   3  21        1.84       -0.65      5.04 o
  -2   4  21        0.38       -0.35      5.86 o
  -1   4  21       10.04       -5.68      5.74 o
   0   4  21        2.33       -2.03      7.12 o
   1   4  21       10.69       -3.69      6.99 o
   2   4  21        6.24       -2.61      6.53 o
  -1   5  21        2.57       -5.32      5.32 o
   0   5  21       36.43       41.16      8.18 o
   1   5  21       13.79       18.05      7.35 o
  -1   0  22       21.91       22.64      9.53 o
   0   0  22        0.44       -7.44     10.44 o
   1   0  22        0.01       -6.25     16.73 o
  -1   1  22       10.11       15.98      6.72 o
   0   1  22       91.46      103.39     10.01 o
   1   1  22        3.16        0.28      7.10 o
  -1   2  22       17.03       17.06      6.52 o
   0   2  22        6.03        2.02      7.39 o
   1   2  22       99.61       90.87      9.29 o
   0   3  22        1.23        1.64      7.24 o
 
